# Supplementary material for: Trends in Determinants of Entry into the Academic Career: The Case of South Korea, 1980-2010
Source: PLoS One. 2015 Oct 28;10(10):e0141428. doi: 10.1371/journal.pone.0141428 (PMC4625013; doi:10.1371/journal.pone.0141428)
Supplement: S2 File — (ZIP) [file pone.0141428.s002.zip]

Archive with 1 entries (1 files):
- KeuntaeKim_JongkilKim_PLOS_ONE_Analysis_File2.csv
