# Supplementary material for: Trends in Determinants of Entry into the Academic Career: The Case of South Korea, 1980-2010
Source: PLoS One. 2015 Oct 28;10(10):e0141428. doi: 10.1371/journal.pone.0141428 (PMC4625013; doi:10.1371/journal.pone.0141428)
Supplement: S2 File — (ZIP) [file pone.0141428.s002.zip › KeuntaeKim_JongkilKim_PLOS_ONE_Analysis_File2.csv]

pid	sex	agedoc	years2doc	pubb4doccat	underclass3	docclass3	class4	foreigninst	doccohort	begin	end	dur	cens
3000000003	Female	34	8	No Publication	Top10	Non-SKY Univ. in Korea	Korean Language and Literature	No	90-99	1994	2011	18	1
3000000004	Female	32	9	No Publication			Business	No	90-99	1996	1998	3	1
3000000006	Female	40	17	No Publication	Top10	Non-SKY Univ. in Korea	Infant Education	No	90-99	1998	2009	12	1
3000000008	Male	38	12	2 Publications		Non-SKY Univ. in Korea	Building Equipment Engineering	No	90-99	1998	1999	2	1
3000000009	Male	34	11	No Publication	Top5	SKY Univ. in Korea	Chemistry	No	90-99	1996	1999	4	1
3000000010	Female	39	11	No Publication		SKY Univ. in Korea	Nursing	No	90-99	1993	2000	8	1
3000000011	Male	38	15	No Publication	Top30	Non-SKY Univ. in Korea	Korean Language and Literature	No	90-99	1998	2004	7	1
3000000012	Male	33	9	3+ Publications		SKY Univ. in Korea	Korean Language and Literature	No	90-99	1997	2008	12	1
3000000014	Male	35	15	No Publication		Abroad, Non-Top100	Mechanical Engineering	No	90-99	1993	2009	17	1
3000000015	Male	40	13	3+ Publications	Top30	SKY Univ. in Korea	Materials Science and Engineering	No	90-99	1999	2000	2	1
3000000016	Male	38	14	No Publication			Philosophy and Ethics	No	90-99	1998	2000	3	1
3000000017	Male	39	12	No Publication		Abroad, Non-Top100	Computer Science and Computer Engineering	No	90-99	1999	2004	6	1
3000000018	Male	33	10	3+ Publications			Chinese Literature	No	90-99	1995	2009	15	1
3000000019	Male	36	10	1 Publication		Non-SKY Univ. in Korea	Building Equipment Engineering	No	90-99	1998	2014	17	0
3000000020	Male	34	8	3+ Publications			Physical Sciences	No	90-99	1996	2004	9	1
3000000021	Male	35	7	1 Publication	Below Top30 (Foreign Univ. Included)	Abroad, Non-Top100	Political Science	No	90-99	1998	2009	12	1
3000000023	Male	36	9	3+ Publications	Below Top30 (Foreign Univ. Included)	Non-SKY Univ. in Korea	Building Equipment Engineering	No	00-10	2000	2000	1	1
3000000024	Male	34	11	No Publication		Non-SKY Univ. in Korea	Statistics	No	00-10	2000	2003	4	1
3000000025	Male	34	11	No Publication	Below Top30 (Foreign Univ. Included)	SKY Univ. in Korea	Public Administration	No	90-99	1994	2001	8	1
3000000027	Male	37		No Publication		Non-SKY Univ. in Korea	Public Administration	No	90-99	1999	2001	3	1
3000000028	Male	37	9	No Publication			Sociology	No	90-99	1999	2004	6	1
3000000029	Male	34	7	2 Publications	Below Top30 (Foreign Univ. Included)	Non-SKY Univ. in Korea	Civil Engineering	No	90-99	1998	2001	4	1
3000000030	Male	34	12	3+ Publications	Top5	SKY Univ. in Korea	History Archaeology	No	90-99	1999	2001	3	1
3000000031	Male	41	13	No Publication		Non-SKY Univ. in Korea	English and American Language and Literature	No	90-99	1991	2001	11	1
3000000033	Male	42		No Publication			Business	No	90-99	1994	2001	8	1
3000000034	Male	44	9	No Publication	Top30	Non-SKY Univ. in Korea	Law	No	90-99	1996	2009	14	1
3000000037	Male	36	13	No Publication			Financial Accounting	No	90-99	1998	2002	5	1
3000000040	Male	44	12	No Publication	Below Top30 (Foreign Univ. Included)	Abroad, Non-Top100	Business	No	90-99	1991	2001	11	1
3000000043	Male	35	8	No Publication	Below Top30 (Foreign Univ. Included)	Non-SKY Univ. in Korea	Electrical Engineering	No	90-99	1997	2003	7	1
3000000045	Female	41	18	No Publication			Korean Language and Literature	No	90-99	1994	2002	9	1
3000000046	Male	37	14	No Publication		Non-SKY Univ. in Korea	Physical Sciences	No	90-99	1997	2002	6	1
3000000047	Male	39	15	No Publication		Non-SKY Univ. in Korea	Telecommunication Engineering	No	90-99	1999	2003	5	1
3000000049	Male	37	15	No Publication			Environmental Studies	No	90-99	1998	2006	9	1
3000000050	Male	37	14	1 Publication	Below Top30 (Foreign Univ. Included)	Abroad, Top100	Food and Nutrition	No	90-99	1997	2002	6	1
3000000051	Male	36	14	No Publication		Non-SKY Univ. in Korea	Computer Science and Computer Engineering	No	00-10	2003	2006	4	1
3000000053	Female	39		No Publication		Abroad, Non-Top100	Business	No	90-99	1993	2003	11	1
3000000055	Female	37	15	No Publication		Non-SKY Univ. in Korea	Infant Education	No	90-99	1993	1996	4	1
3000000056	Male	32	8	No Publication	Below Top30 (Foreign Univ. Included)	Non-SKY Univ. in Korea	Food and Nutrition	No	90-99	1993	2002	10	1
3000000057	Male	39	15	No Publication	Below Top30 (Foreign Univ. Included)	Non-SKY Univ. in Korea	English and American Language and Literature	No	90-99	1996	1996	1	1
3000000060	Male	32	9	No Publication	Below Top30 (Foreign Univ. Included)	Non-SKY Univ. in Korea	Public Administration	No	90-99	1996	2004	9	1
3000000061	Female	41	19	No Publication			Athletic	No	00-10	2001	2003	3	1
3000000062	Male	33		No Publication		Non-SKY Univ. in Korea	Civil Engineering	No	90-99	1997	2004	8	1
3000000065	Male	31	8	No Publication		Non-SKY Univ. in Korea	Chinese Literature	No	90-99	1996	2002	7	1
3000000066	Female	32	10	1 Publication		Non-SKY Univ. in Korea	Astronomy Meteorology	No	90-99	1997	2002	6	1
3000000067	Female	32	9	2 Publications		Non-SKY Univ. in Korea	Statistics	No	90-99	1994	2003	10	1
3000000068	Female	33	10	No Publication			Biology	No	00-10	2003	2014	12	0
3000000069	Male	44	19	No Publication			Tourism	No	00-10	2001	2003	3	1
3000000070	Male	32	9	1 Publication		Non-SKY Univ. in Korea	Electrical Engineering	No	90-99	1999	2010	12	1
3000000072	Male	32	7	No Publication			Business	No	00-10	2000	2002	3	1
3000000076	Male	37	9	1 Publication		Non-SKY Univ. in Korea	Civil Engineering	No	90-99	1994	2008	15	1
3000000079	Male	33	9	No Publication		SKY Univ. in Korea	Mechanical Engineering	No	90-99	1995	1997	3	1
3000000080	Male	31	8	No Publication			Building Equipment Engineering	No	90-99	1999	2014	16	0
3000000084	Male	37		1 Publication		Non-SKY Univ. in Korea	Computer Science and Computer Engineering	No	00-10	2002	2002	1	1
3000000086	Female	33	10	3+ Publications		SKY Univ. in Korea	Nursing	No	00-10	2002	2008	7	1
3000000092	Female	30	9	No Publication	Top10	Abroad, Non-Top100	French Literature	No	00-10	2003	2014	12	0
3000000093	Male	45	12	3+ Publications	Below Top30 (Foreign Univ. Included)	SKY Univ. in Korea	Language Education	No	00-10	2008	2014	7	0
3000000099	Female	34	12	No Publication	Top5	SKY Univ. in Korea	French Literature	No	00-10	2003	2014	12	0
3000000107	Male	31	7	1 Publication	Top5	SKY Univ. in Korea	Education	No	00-10	2003	2011	9	1
3000000115	Male	39	12	No Publication	Top30	Abroad, Non-Top100	Spanish Literature	No	90-99	1998	2014	17	0
3000000123	Male		11	1 Publication	Top30	Non-SKY Univ. in Korea	Philosophy and Ethics	No	00-10	2005	2009	5	1
3000000124	Female	42		No Publication		Non-SKY Univ. in Korea	History Archaeology	No	00-10	2003	2014	12	0
3000000128	Male	36	9	3+ Publications	Below Top30 (Foreign Univ. Included)	Non-SKY Univ. in Korea	Business	No	00-10	2003	2014	12	0
3000000129	Male	40		No Publication		Non-SKY Univ. in Korea	Tourism	No	00-10	2005	2008	4	1
3000000130	Male	41	14	No Publication	Top30	Abroad, Non-Top100	German Literature	No	00-10	2003	2014	12	0
3000000139	Male	36	11	2 Publications	Top30	Non-SKY Univ. in Korea	English and American Language and Literature	No	00-10	2002	2014	13	0
3000000143	Female	34	11	No Publication	Top30	Abroad, Non-Top100	Folk Culture Art History	No	00-10	2003	2014	12	0
3000000148	Male	32	9	3+ Publications	Top5	SKY Univ. in Korea	Athletic	No	00-10	2005	2009	5	1
3000000150	Male	40	17	2 Publications	Top30	Non-SKY Univ. in Korea	Business	No	00-10	2008	2012	5	1
3000000152	Female	37		No Publication		Non-SKY Univ. in Korea	Korean Language and Literature	No	00-10	2005	2014	10	0
3000000153	Male	35		2 Publications		Abroad, Top100	English and American Language and Literature	No	00-10	2007	2013	7	1
3000000158	Female	36	11	3+ Publications	Below Top30 (Foreign Univ. Included)	Non-SKY Univ. in Korea	English and American Language and Literature	No	90-99	1997	2011	15	1
3000000164	Male	39		1 Publication		Non-SKY Univ. in Korea	Financial Accounting	No	00-10	2004	2004	1	1
3000000165	Male	41	18	2 Publications	Top5	SKY Univ. in Korea	History Archaeology	No	00-10	2004	2014	11	0
3000000173	Male	32	9	No Publication	Top5	SKY Univ. in Korea	Economics	No	90-99	1995	2001	7	1
3000000177	Female	38	16	3+ Publications	Top30	Non-SKY Univ. in Korea	Infant Education	No	00-10	2008	2011	4	1
3000000178	Male	33	9	No Publication	Top5	Abroad, Top100	Economics	No	00-10	2000	2004	5	1
3000000179	Male	38	12	No Publication	Below Top30 (Foreign Univ. Included)	Non-SKY Univ. in Korea	Earth Geography	No	90-99	1996	2014	19	0
3000000180	Male	35		No Publication		Abroad, Non-Top100	French Literature	No	90-99	1997	2014	18	0
3000000181	Female	36		No Publication		Non-SKY Univ. in Korea	Tourism	No	00-10	2001	2011	11	1
3000000191	Male	43	17	No Publication	Top5	Abroad, Non-Top100	Philosophy and Ethics	No	00-10	2002	2004	3	1
3000000193	Male	41	13	No Publication	Top30	Non-SKY Univ. in Korea	Nature education	No	00-10	2001	2014	14	0
3000000200	Male	36	9	3+ Publications	Top5	SKY Univ. in Korea	Public Administration	No	00-10	2006	2013	8	1
3000000201	Female	32		3+ Publications		Non-SKY Univ. in Korea	Law	No	00-10	2005	2007	3	1
3000000206	Female	37	14	3+ Publications	Top30	Non-SKY Univ. in Korea	Advertising	No	00-10	2008	2012	5	1
3000000207	Female	35	11	No Publication	Top5	SKY Univ. in Korea	Business	No	00-10	2006	2014	9	0
3000000208	Male	45	21	No Publication	Below Top30 (Foreign Univ. Included)	Non-SKY Univ. in Korea	Language Education	No	90-99	1999	2014	16	0
3000000209	Female	30	8	No Publication	Below Top30 (Foreign Univ. Included)	Abroad, Non-Top100	Economics	No	00-10	2005	2014	10	0
3000000212	Male	67		No Publication		Non-SKY Univ. in Korea	Chinese Literature	No	00-10	2007	2014	8	0
3000000213	Male	31	8	1 Publication	Top5	SKY Univ. in Korea	Business	No	90-99	1996	2002	7	1
3000000214	Female	37		No Publication		Abroad, Non-Top100	Language Education	No	00-10	2003	2009	7	1
3000000222	Male	39		No Publication		Non-SKY Univ. in Korea	Law	No	90-99	1998	2014	17	0
3000000225	Female	27		No Publication		SKY Univ. in Korea	German Literature	No	90-99	1998	2014	17	0
3000000226	Male	41	18	2 Publications	Top5	SKY Univ. in Korea	Korean Language and Literature	No	00-10	2003	2005	3	1
3000000233	Male	34	8	3+ Publications	Top5	Abroad, Top100	Education	No	00-10	2008	2013	6	1
3000000234	Female	38	16	No Publication	Below Top30 (Foreign Univ. Included)	SKY Univ. in Korea	English and American Language and Literature	No	00-10	2004	2012	9	1
3000000245	Female	42		No Publication		Non-SKY Univ. in Korea	Infant Education	No	00-10	2005	2008	4	1
3000000246	Male	40	17	No Publication	Top5	Abroad, Top100	Advertising	No	00-10	2003	2004	2	1
3000000249	Male	34		1 Publication		Non-SKY Univ. in Korea	Business	No	00-10	2008	2014	7	0
3000000251	Male	39	16	1 Publication	Top5	SKY Univ. in Korea	History Archaeology	No	00-10	2004	2014	11	0
3000000258	Male	48		No Publication		Abroad, Non-Top100	Religions	Yes	00-10	2003	2014	12	0
3000000262	Female	30	7	3+ Publications	Top10	Non-SKY Univ. in Korea	Infant Education	No	00-10	2005	2006	2	1
3000000272	Male	40	14	No Publication	Top5	Abroad, Top100	Athletic	No	00-10	2004	2007	4	1
3000000275	Male	33	8	No Publication	Top30	Abroad, Top100	Political Science	No	90-99	1997	2007	11	1
3000000276	Male	32	6	1 Publication	Top10	Abroad, Non-Top100	Chinese Literature	No	00-10	2003	2006	4	1
3000000277	Female	34	12	No Publication	Below Top30 (Foreign Univ. Included)	SKY Univ. in Korea	Korean Language and Literature	No	90-99	1995	2014	20	0
3000000278	Male	36	12	2 Publications	Top5	SKY Univ. in Korea	Law	No	00-10	2005	2014	10	0
3000000283	Male	30		No Publication		Abroad, Top100	Athletic	No	90-99	1995	2005	11	1
3000000284	Female	36	13	2 Publications	Below Top30 (Foreign Univ. Included)	Non-SKY Univ. in Korea	Japanese Literature	No	00-10	2005	2014	10	0
3000000289	Male	39		No Publication		Abroad, Top100	Public Administration	No	00-10	2003	2003	1	1
3000000291	Female	35	13	3+ Publications	Top30	SKY Univ. in Korea	LIS	No	00-10	2005	2008	4	1
3000000292	Male	34	8	1 Publication	Below Top30 (Foreign Univ. Included)	Non-SKY Univ. in Korea	Psychology	No	00-10	2004	2009	6	1
3000000295	Female	37		No Publication		Non-SKY Univ. in Korea	Financial Accounting	No	90-99	1998	2012	15	1
3000000296	Female	34	12	2 Publications	Top30	Non-SKY Univ. in Korea	Sociology	No	00-10	2004	2014	11	0
3000000313	Male	48		No Publication		Abroad, Non-Top100	Religions	No	00-10	2003	2007	5	1
3000000321	Female	44	22	3+ Publications	Below Top30 (Foreign Univ. Included)	Non-SKY Univ. in Korea	German Literature	No	00-10	2006	2010	5	1
3000000325	Male	38	16	No Publication	Top30	Non-SKY Univ. in Korea	Law	No	90-99	1993	2014	22	0
3000000327	Female	40		No Publication		SKY Univ. in Korea	Public Administration	No	00-10	2002	2014	13	0
3000000329	Female	34	12	No Publication	Below Top30 (Foreign Univ. Included)	Non-SKY Univ. in Korea	English and American Language and Literature	No	00-10	2003	2014	12	0
3000000330	Male	33	7	2 Publications	Top10	Non-SKY Univ. in Korea	Business	No	00-10	2003	2008	6	1
3000000333	Male	41	18	1 Publication	Top5	SKY Univ. in Korea	English and American Language and Literature	No	00-10	2003	2006	4	1
3000000339	Male	30	7	No Publication	Top10	Abroad, Top100	Tourism	No	90-99	1997	2005	9	1
3000000340	Female	30		No Publication		Abroad, Non-Top100	Media Broadcast Media Studies	No	00-10	2003	2014	12	0
3000000342	Male	32	7	3+ Publications	Below Top30 (Foreign Univ. Included)	Non-SKY Univ. in Korea	Business	No	00-10	2006	2012	7	1
3000000343	Female	36		No Publication		Non-SKY Univ. in Korea	Family Social Work	No	00-10	2005	2009	5	1
3000000344	Female	36	13	1 Publication	Below Top30 (Foreign Univ. Included)	Non-SKY Univ. in Korea	Athletic	No	00-10	2004	2014	11	0
3000000346	Female	33	10	3+ Publications	Top5	SKY Univ. in Korea	Russian Language and Literature	No	00-10	2005	2014	10	0
3000000347	Female	45	22	2 Publications	Below Top30 (Foreign Univ. Included)	Non-SKY Univ. in Korea	Athletic	No	00-10	2004	2014	11	0
3000000350	Female	32	8	No Publication	Below Top30 (Foreign Univ. Included)	Non-SKY Univ. in Korea	Tourism	No	00-10	2004	2014	11	0
3000000351	Female	31		1 Publication		Non-SKY Univ. in Korea	Korean Language and Literature	No	00-10	2005	2014	10	0
3000000353	Male	35	12	No Publication	Top30	Non-SKY Univ. in Korea	Philosophy and Ethics	No	90-99	1998	2014	17	0
3000000355	Female	39	3	No Publication	Below Top30 (Foreign Univ. Included)	Non-SKY Univ. in Korea	Korean Language and Literature	No	00-10	2005	2014	10	0
3000000359	Male	35	11	No Publication	Below Top30 (Foreign Univ. Included)	Non-SKY Univ. in Korea	Business	No	00-10	2003	2014	12	0
3000000370	Male	41	18	No Publication	Top5	Abroad, Non-Top100	International Area Studies	No	00-10	2003	2008	6	1
3000000378	Male	53	27	No Publication	Top5	Abroad, Non-Top100	German Literature	No	00-10	2003	2005	3	1
3000000390	Male	31	8	No Publication	Top5	Abroad, Top100	Economics	No	90-99	1996	2003	8	1
3000000392	Male	37	10	1 Publication	Top5	Non-SKY Univ. in Korea	Political Science	No	00-10	2008	2010	3	1
3000000393	Female	29	5	No Publication	Top5	SKY Univ. in Korea	Biology	No	90-99	1999	2003	5	1
3000000395	Female	39	16	2 Publications	Top10	SKY Univ. in Korea	Athletic	No	00-10	2005	2014	10	0
3000000396	Female	30	7	No Publication	Top30	Non-SKY Univ. in Korea	Political Science	No	00-10	2006	2014	9	0
3000000400	Male	40		No Publication		Non-SKY Univ. in Korea	Education	No	00-10	2001	2014	14	0
3000000401	Male	36	11	3+ Publications	Below Top30 (Foreign Univ. Included)	Non-SKY Univ. in Korea	Business	No	00-10	2007	2014	8	0
3000000403	Female	33	12	1 Publication	Top10	SKY Univ. in Korea	Psychology	No	00-10	2004	2012	9	1
3000000405	Female	42	17	1 Publication	Top10	Non-SKY Univ. in Korea	Economics	No	00-10	2006	2014	9	0
3000000406	Female	34	10	No Publication	Top10	Abroad, Top100	Family Social Work	No	00-10	2002	2006	5	1
3000000416	Male	42		No Publication		Non-SKY Univ. in Korea	Education	No	00-10	2002	2014	13	0
3000000421	Male	48	15	No Publication	Below Top30 (Foreign Univ. Included)	Non-SKY Univ. in Korea	Public Administration	No	00-10	2002	2014	13	0
3000000422	Male	41		2 Publications		Non-SKY Univ. in Korea	Korean Language and Literature	No	00-10	2005	2014	10	0
3000000424	Male	44	21	3+ Publications	Below Top30 (Foreign Univ. Included)	Non-SKY Univ. in Korea	City Area Studies	No	00-10	2009	2014	6	0
3000000432	Female	35		No Publication		Abroad, Non-Top100	Political Science	Yes	00-10	2008	2009	2	1
3000000433	Female	30		No Publication		Abroad, Non-Top100	Instrumental Music	No	90-99	1998	2003	6	1
3000000435	Male	37	13	2 Publications	Below Top30 (Foreign Univ. Included)	Non-SKY Univ. in Korea	Law	No	00-10	2002	2014	13	0
3000000442	Female	50		No Publication		Non-SKY Univ. in Korea	Folk Culture Art History	No	00-10	2006	2014	9	0
3000000445	Female	34	12	No Publication	Top5	SKY Univ. in Korea	French Literature	No	00-10	2000	2014	15	0
3000000448	Male	42		No Publication		Non-SKY Univ. in Korea	English and American Language and Literature	No	90-99	1997	1997	1	1
3000000449	Female	50		No Publication		Non-SKY Univ. in Korea	Family Social Work	No	00-10	2005	2006	2	1
3000000451	Male	39	15	No Publication	Top30	SKY Univ. in Korea	Statistics	No	90-99	1998	2005	8	1
3000000461	Female	35	9	3+ Publications	Top30	Non-SKY Univ. in Korea	Family Social Work	No	00-10	2005	2008	4	1
3000000469	Female	34		No Publication		Non-SKY Univ. in Korea	Law	No	00-10	2005	2014	10	0
3000000475	Female	52		2 Publications		Non-SKY Univ. in Korea	Philosophy and Ethics	No	00-10	2008	2014	7	0
3000000477	Female	44		1 Publication		Non-SKY Univ. in Korea	Education	No	00-10	2004	2014	11	0
3000000478	Male	52		No Publication		Abroad, Non-Top100	.	Yes	00-10	2006	2014	9	0
3000000480	Female	42		No Publication		Non-SKY Univ. in Korea	English and American Language and Literature	No	00-10	2003	2014	12	0
3000000481	Male	32	10	No Publication	Top5		Family Social Work	No	00-10	2003	2005	3	1
3000000487	Male	39	10	No Publication	Below Top30 (Foreign Univ. Included)	Non-SKY Univ. in Korea	Business	No	90-99	1997	2014	18	0
3000000490	Female	35	12	No Publication	Top10	Non-SKY Univ. in Korea	Education	No	00-10	2003	2014	12	0
3000000493	Male	35	8	1 Publication	Top30	Non-SKY Univ. in Korea	Law	No	00-10	2004	2014	11	0
3000000495	Male	34		No Publication	Below Top30 (Foreign Univ. Included)	Non-SKY Univ. in Korea	Business	No	90-99	1994	2014	21	0
3000000497	Female	33	8	No Publication	Below Top30 (Foreign Univ. Included)	Non-SKY Univ. in Korea	Clothing	No	00-10	2002	2014	13	0
3000000498	Male	37		No Publication		Non-SKY Univ. in Korea	Folk Culture Art History	No	00-10	2003	2014	12	0
3000000502	Male	34		3+ Publications		Non-SKY Univ. in Korea	Korean Language and Literature	No	00-10	2006	2014	9	0
3000000503	Male	35		No Publication		Non-SKY Univ. in Korea	Family Social Work	No	00-10	2002	2011	10	1
3000000507	Male	31		No Publication		Non-SKY Univ. in Korea	Financial Accounting	No	90-99	1998	2005	8	1
3000000515	Male	29	3	No Publication	Top10	Non-SKY Univ. in Korea	City Area Studies	No	00-10	2003	2014	12	0
3000000517	Female	40	9	3+ Publications	Below Top30 (Foreign Univ. Included)	Non-SKY Univ. in Korea	Korean Language and Literature	No	00-10	2004	2014	11	0
3000000518	Male	38		1 Publication		Abroad, Top100	Business	No	00-10	2002	2009	8	1
3000000529	Female	41	18	3+ Publications	Top30	Abroad, Non-Top100	English and American Language and Literature	No	00-10	2003	2008	6	1
3000000530	Male	33	10	No Publication	Below Top30 (Foreign Univ. Included)	Non-SKY Univ. in Korea	Korean Language and Literature	No	00-10	2003	2004	2	1
3000000533	Male	37		2 Publications		SKY Univ. in Korea	City Area Studies	No	00-10	2008	2014	7	0
3000000536	Female	31		No Publication		Abroad, Top100	Economics	No	90-99	1996	2006	11	1
3000000537	Female	42	19	No Publication	Top30	Non-SKY Univ. in Korea	Economics	No	00-10	2002	2014	13	0
3000000538	Female	38		3+ Publications		SKY Univ. in Korea	LIS	No	00-10	2009	2011	3	1
3000000539	Male	37	12	1 Publication	Below Top30 (Foreign Univ. Included)	Abroad, Top100	Economics	No	00-10	2003	2006	4	1
3000000541	Female	32		No Publication		Non-SKY Univ. in Korea	Public Administration	No	00-10	2006	2014	9	0
3000000544	Male	33	6	3+ Publications	Top10	Non-SKY Univ. in Korea	Advertising	No	00-10	2005	2014	10	0
3000000550	Female	32		No Publication		SKY Univ. in Korea	Economics	No	00-10	2009	2014	6	0
3000000551	Female	35	11	3+ Publications	Top30	Non-SKY Univ. in Korea	Education	No	00-10	2009	2014	6	0
3000000555	Male	32		3+ Publications		Non-SKY Univ. in Korea	Athletic	No	00-10	2006	2012	7	1
3000000557	Male	35	9	3+ Publications	Below Top30 (Foreign Univ. Included)	SKY Univ. in Korea	Economics	No	00-10	2008	2011	4	1
3000000558	Female	35	12	2 Publications	Top5	SKY Univ. in Korea	Musicology	Yes	00-10	2007	2014	8	0
3000000559	Female	28	6	No Publication	Top5		Industrial Design	No	00-10	2003	2008	6	1
3000000560	Male	37	13	2 Publications			Athletic	No	00-10	2002	2006	5	1
3000000567	Male	37	9	2 Publications	Top10	Non-SKY Univ. in Korea	Media Broadcast Media Studies	No	00-10	2004	2014	11	0
3000000571	Male	36		No Publication		Non-SKY Univ. in Korea	Theatre and Film	No	00-10	2006	2014	9	0
3000000575	Male	29	5	No Publication	Below Top30 (Foreign Univ. Included)	Abroad, Non-Top100	International Area Studies	No	00-10	2001	2007	7	1
3000000577	Female	33		No Publication		Non-SKY Univ. in Korea	Business	No	00-10	2002	2014	13	0
3000000578	Male	42		No Publication		Abroad, Non-Top100	Business	No	00-10	2003	2014	12	0
3000000584	Male	34	10	3+ Publications	Below Top30 (Foreign Univ. Included)	Non-SKY Univ. in Korea	History Archaeology	No	00-10	2007	2014	8	0
3000000586	Male	42	12	No Publication	Below Top30 (Foreign Univ. Included)	Abroad, Non-Top100	Religions	No	90-99	1997	2002	6	1
3000000587	Male	40	17	1 Publication	Top10	Non-SKY Univ. in Korea	Athletic	No	90-99	1996	2008	13	1
3000000590	Female	36		2 Publications		Non-SKY Univ. in Korea	Chinese Literature	No	00-10	2008	2014	7	0
3000000600	Male	36	12	No Publication	Top10	Non-SKY Univ. in Korea	Financial Accounting	No	90-99	1999	2005	7	1
3000000601	Male	41	13	No Publication	Top10	Non-SKY Univ. in Korea	Philosophy and Ethics	No	00-10	2000	2014	15	0
3000000603	Male	36		No Publication		Abroad, Non-Top100	Education	No	00-10	2003	2010	8	1
3000000604	Male	35	10	2 Publications	Below Top30 (Foreign Univ. Included)	Abroad, Non-Top100	Education	No	00-10	2003	2005	3	1
3000000608	Male	38	15	2 Publications	Top30	Non-SKY Univ. in Korea	Philosophy and Ethics	No	00-10	2000	2010	11	1
3000000610	Female	33	10	1 Publication	Top10	Non-SKY Univ. in Korea	Education	No	00-10	2003	2013	11	1
3000000611	Female	35		No Publication		Non-SKY Univ. in Korea	Family Social Work	No	00-10	2006	2007	2	1
3000000613	Female	36	14	2 Publications	Top5	Abroad, Non-Top100	Education	No	00-10	2002	2014	13	0
3000000614	Male		13	No Publication	Top30	SKY Univ. in Korea	English and American Language and Literature	No	90-99	1998	2004	7	1
3000000617	Male	34	10	No Publication	Top30	Non-SKY Univ. in Korea	Philosophy and Ethics	No	90-99	1999	2014	16	0
3000000618	Male	35	11	1 Publication	Top30	Non-SKY Univ. in Korea	Athletic	No	90-99	1997	2000	4	1
3000000620	Male		8	2 Publications	Top30	Non-SKY Univ. in Korea	Business	No	00-10	2004	2012	9	1
3000000622	Female	35	9	3+ Publications	Top5	SKY Univ. in Korea	Clothing	No	00-10	2009	2011	3	1
3000000625	Female	41	18	3+ Publications	Below Top30 (Foreign Univ. Included)	Non-SKY Univ. in Korea	Special Education	No	00-10	2002	2014	13	0
3000000626	Male	33	10	1 Publication	Below Top30 (Foreign Univ. Included)	Non-SKY Univ. in Korea	History Archaeology	No	90-99	1996	2014	19	0
3000000628	Male		6	3+ Publications	Below Top30 (Foreign Univ. Included)	Abroad, Non-Top100	Folk Culture Art History	No	00-10	2003	2014	12	0
3000000631	Female	33	9	1 Publication	Top5	Abroad, Non-Top100	Chinese Literature	No	00-10	2002	2005	4	1
3000000632	Female	34	10	No Publication	Top10	Non-SKY Univ. in Korea	Public Administration	No	00-10	2005	2014	10	0
3000000634	Male	32	9	3+ Publications	Top5	SKY Univ. in Korea	Law	No	00-10	2008	2010	3	1
3000000640	Female	33	8	3+ Publications	Below Top30 (Foreign Univ. Included)	Non-SKY Univ. in Korea	Business	No	00-10	2004	2014	11	0
3000000642	Male	36	14	No Publication	Top5	SKY Univ. in Korea	French Literature	No	90-99	1995	2014	20	0
3000000649	Female	46	24	2 Publications	Top5	Non-SKY Univ. in Korea	Building Equipment Engineering	No	00-10	2009	2013	5	1
3000000652	Female	35		No Publication		Non-SKY Univ. in Korea	Law	No	00-10	2004	2014	11	0
3000000654	Male	44	20	No Publication	Below Top30 (Foreign Univ. Included)	Non-SKY Univ. in Korea	Korean Language and Literature	No	00-10	2002	2014	13	0
3000000655	Female	40	17	1 Publication	Top30	Non-SKY Univ. in Korea	Korean Language and Literature	No	00-10	2004	2014	11	0
3000000665	Female	30	5	3+ Publications	Below Top30 (Foreign Univ. Included)	Non-SKY Univ. in Korea	Athletic	No	00-10	2004	2014	11	0
3000000666	Male	53		No Publication		Abroad, Non-Top100	Business	No	00-10	2003	2014	12	0
3000000674	Male	33		No Publication		Non-SKY Univ. in Korea	Law	No	00-10	2004	2014	11	0
3000000690	Female	36		No Publication		Abroad, Non-Top100	Instrumental Music	No	00-10	2003	2014	12	0
3000000691	Male	41		No Publication		Non-SKY Univ. in Korea	Business	No	90-99	1995	2014	20	0
3000000696	Male	36	10	3+ Publications	Below Top30 (Foreign Univ. Included)	Non-SKY Univ. in Korea	Japanese Literature	No	00-10	2007	2014	8	0
3000000697	Female	36	13	1 Publication	Top5	SKY Univ. in Korea	Sociology	No	00-10	2006	2014	9	0
3000000698	Male	43		No Publication		Abroad, Non-Top100	Law	No	00-10	2003	2012	10	1
3000000699	Female	33		No Publication		Non-SKY Univ. in Korea	History Archaeology	No	00-10	2005	2014	10	0
3000000700	Female	32	9	2 Publications	Top10	Non-SKY Univ. in Korea	Public Administration	No	00-10	2005	2006	2	1
3000000703	Male	59		No Publication		Abroad, Non-Top100	Religions	No	00-10	2002	2014	13	0
3000000704	Male	35	10	3+ Publications	Top10	Non-SKY Univ. in Korea	Philosophy and Ethics	No	00-10	2005	2014	10	0
3000000709	Male	34		No Publication		Abroad, Top100	Political Science	No	00-10	2003	2008	6	1
3000000710	Male	36	14	2 Publications	Top5	Abroad, Top100	Religions	No	00-10	2009	2012	4	1
3000000715	Male	36	11	3+ Publications	Top30		Language Education	No	00-10	2006	2009	4	1
3000000716	Male	35	11	No Publication	Top5	Abroad, Non-Top100	City Area Studies	No	00-10	2002	2014	13	0
3000000717	Female	39	16	2 Publications	Top10	Non-SKY Univ. in Korea	Business	No	00-10	2003	2014	12	0
3000000727	Female	33	9	No Publication	Top5	Abroad, Non-Top100	Japanese Literature	No	90-99	1994	2003	10	1
3000000729	Male	39	16	No Publication	Below Top30 (Foreign Univ. Included)	Abroad, Non-Top100	German Literature	No	00-10	2003	2014	12	0
3000000730	Male	32	7	No Publication	Top30		Other Music	No	00-10	2004	2004	1	1
3000000735	Female	30	6	No Publication			Infant Education	No	00-10	2004	2005	2	1
3000000736	Male	39		No Publication		Non-SKY Univ. in Korea	Business	No	90-99	1995	2014	20	0
3000000750	Female	34	11	2 Publications	Below Top30 (Foreign Univ. Included)	SKY Univ. in Korea	Korean Language and Literature	No	00-10	2005	2010	6	1
3000000753	Male	38	13	2 Publications	Top5	SKY Univ. in Korea	Korean Language and Literature	No	00-10	2005	2014	10	0
3000000756	Female	31	8	3+ Publications	Top30	Non-SKY Univ. in Korea	Athletic	No	00-10	2004	2014	11	0
3000000758	Female	28	6	3+ Publications	Top30	Non-SKY Univ. in Korea	Infant Education	No	00-10	2004	2009	6	1
3000000759	Female	37	15	3+ Publications	Top30	Non-SKY Univ. in Korea	Psychology	No	00-10	2006	2010	5	1
3000000760	Female	35	11	2 Publications	Top5	SKY Univ. in Korea	Education	No	00-10	2007	2010	4	1
3000000761	Male	53		No Publication		Abroad, Non-Top100	Religions	No	00-10	2003	2014	12	0
3000000764	Female	42		No Publication		Non-SKY Univ. in Korea	Economics	No	00-10	2008	2014	7	0
3000000766	Female	30	8	2 Publications	Below Top30 (Foreign Univ. Included)	Non-SKY Univ. in Korea	Public Administration	No	00-10	2005	2014	10	0
3000000768	Male	34		No Publication		Non-SKY Univ. in Korea	Philosophy and Ethics	No	00-10	2004	2014	11	0
3000000770	Female	42	20	1 Publication	Top10	SKY Univ. in Korea	Philosophy and Ethics	No	00-10	2005	2014	10	0
3000000771	Male	38		No Publication		Abroad, Non-Top100	Language Education	No	00-10	2000	2001	2	1
3000000779	Male	38		No Publication		Abroad, Non-Top100	Business	No	00-10	2001	2014	14	0
3000000780	Male	34	12	No Publication	Below Top30 (Foreign Univ. Included)	Non-SKY Univ. in Korea	Law	No	00-10	2004	2013	10	1
3000000781	Male	44	10	No Publication	Below Top30 (Foreign Univ. Included)	SKY Univ. in Korea	Korean Language and Literature	No	00-10	2001	2014	14	0
3000000785	Male	42	16	No Publication	Below Top30 (Foreign Univ. Included)	Non-SKY Univ. in Korea	Business	No	00-10	2006	2014	9	0
3000000790	Male	36	13	3+ Publications	Top30	Non-SKY Univ. in Korea	Athletic	No	00-10	2007	2010	4	1
3000000797	Male	35	9	3+ Publications	Below Top30 (Foreign Univ. Included)	Non-SKY Univ. in Korea	Business	No	00-10	2003	2014	12	0
3000000804	Female	33		No Publication		Non-SKY Univ. in Korea	Family Social Work	No	00-10	2008	2009	2	1
3000000807	Male	34	8	1 Publication	Top5	SKY Univ. in Korea	Education	No	00-10	2003	2014	12	0
3000000808	Male	41		No Publication		Non-SKY Univ. in Korea	Athletic	No	00-10	2006	2014	9	0
3000000809	Male	34	8	3+ Publications	Below Top30 (Foreign Univ. Included)	Non-SKY Univ. in Korea	Korean Language and Literature	No	00-10	2009	2012	4	1
3000000812	Male	35		No Publication		Abroad, Non-Top100	Economics	No	00-10	2003	2013	11	1
3000000823	Female	29		No Publication		Non-SKY Univ. in Korea	Family Social Work	No	00-10	2003	2010	8	1
3000000831	Female	37	14	No Publication	Below Top30 (Foreign Univ. Included)	Non-SKY Univ. in Korea	Education	No	00-10	2003	2014	12	0
3000000835	Female	38		No Publication		SKY Univ. in Korea	History Archaeology	No	00-10	2007	2014	8	0
3000000840	Male	38		3+ Publications		SKY Univ. in Korea	Philosophy and Ethics	No	00-10	2008	2014	7	0
3000000842	Female	35	11	2 Publications	Below Top30 (Foreign Univ. Included)	Non-SKY Univ. in Korea	Family Social Work	No	00-10	2004	2010	7	1
3000000844	Female	34	11	No Publication	Top30	Abroad, Top100	Education	No	90-99	1998	2004	7	1
3000000850	Male	37	11	3+ Publications	Top10	Abroad, Non-Top100	Chinese Literature	No	00-10	2003	2009	7	1
3000000855	Female	36	13	1 Publication	Top5	SKY Univ. in Korea	Public Administration	No	00-10	2004	2010	7	1
3000000867	Male	38	14	No Publication	Below Top30 (Foreign Univ. Included)	SKY Univ. in Korea	Education	No	00-10	2004	2007	4	1
3000000874	Female	37		2 Publications		SKY Univ. in Korea	Education	No	00-10	2007	2014	8	0
3000000887	Male	40	17	No Publication	Top30	Abroad, Non-Top100	Religions	No	00-10	2003	2014	12	0
3000000891	Female	39	15	2 Publications	Top30	Abroad, Non-Top100	Japanese Literature	No	00-10	2003	2014	12	0
3000000893	Male	41	12	No Publication	Top30	SKY Univ. in Korea	Economics	No	00-10	2006	2014	9	0
3000000894	Male	37		No Publication		Non-SKY Univ. in Korea	Education	No	90-99	1999	2014	16	0
3000000895	Male	37	8	1 Publication	Top5	SKY Univ. in Korea	Philosophy and Ethics	No	00-10	2005	2014	10	0
3000000901	Male	37		3+ Publications		Non-SKY Univ. in Korea	Russian Language and Literature	No	00-10	2007	2014	8	0
3000000905	Male	35	13	No Publication	Top5	Abroad, Non-Top100	Philosophy and Ethics	No	00-10	2001	2005	5	1
3000000909	Female	33	10	3+ Publications	Top30	SKY Univ. in Korea	Chinese Literature	No	00-10	2006	2014	9	0
3000000916	Male	36	9	No Publication	Below Top30 (Foreign Univ. Included)	Abroad, Top100	English and American Language and Literature	No	00-10	2003	2012	10	1
3000000917	Female	33	11	3+ Publications	Below Top30 (Foreign Univ. Included)	Non-SKY Univ. in Korea	Korean Language and Literature	No	00-10	2003	2014	12	0
3000000918	Male	32	6	2 Publications	Below Top30 (Foreign Univ. Included)	Non-SKY Univ. in Korea	Business	No	00-10	2007	2014	8	0
3000000919	Female	42	19	No Publication	Top30	Abroad, Non-Top100	History Archaeology	No	00-10	2003	2014	12	0
3000000921	Male	32	8	2 Publications	Top5	Abroad, Top100	Earth Geography	No	90-99	1998	2003	6	1
3000000929	Male	38	15	No Publication	Top5	Abroad, Non-Top100	Political Science	No	00-10	2001	2014	14	0
3000000934	Male	32	8	1 Publication	Top5	Abroad, Top100	Political Science	No	00-10	2002	2004	3	1
3000000935	Female	32		No Publication		Abroad, Non-Top100	Chinese Literature	No	90-99	1998	2012	15	1
3000000937	Male	34	9	3+ Publications	Below Top30 (Foreign Univ. Included)	Non-SKY Univ. in Korea	International Area Studies	No	00-10	2009	2014	6	0
3000000938	Male	43	20	No Publication	Below Top30 (Foreign Univ. Included)	Abroad, Non-Top100	Religions	No	00-10	2003	2007	5	1
3000000940	Female	39	17	No Publication	Top5	Abroad, Non-Top100	Physical Sciences	No	00-10	2003	2006	4	1
3000000943	Female	33	10	2 Publications	Top30	Non-SKY Univ. in Korea	Family Social Work	No	00-10	2003	2003	1	1
3000000944	Male	38	12	No Publication	Below Top30 (Foreign Univ. Included)	Non-SKY Univ. in Korea	Business	No	00-10	2002	2014	13	0
3000000948	Female	40	18	No Publication	Below Top30 (Foreign Univ. Included)	SKY Univ. in Korea	Political Science	No	00-10	2003	2014	12	0
3000000952	Male	48	21	No Publication	Below Top30 (Foreign Univ. Included)	Non-SKY Univ. in Korea	Religions	No	00-10	2005	2014	10	0
3000000953	Male	33	9	3+ Publications	Below Top30 (Foreign Univ. Included)	Non-SKY Univ. in Korea	Athletic	No	00-10	2004	2014	11	1
3000000955	Female	28	5	No Publication	Below Top30 (Foreign Univ. Included)	Non-SKY Univ. in Korea	English and American Language and Literature	No	00-10	2003	2014	12	0
3000000956	Male	35	7	No Publication	Below Top30 (Foreign Univ. Included)	Non-SKY Univ. in Korea	History Archaeology	No	90-99	1990	2014	25	0
3000000957	Male	32	10	3+ Publications	Top30	Non-SKY Univ. in Korea	Tourism	No	90-99	1993	2014	22	0
3000000958	Male	32		2 Publications		Non-SKY Univ. in Korea	Family Social Work	No	00-10	2005	2008	4	1
3000000961	Female	32		No Publication			Musicology	No	00-10	2003	2008	6	1
3000000964	Female	41		2 Publications		Non-SKY Univ. in Korea	Korean Language and Literature	No	00-10	2008	2014	7	0
3000000967	Female	32		No Publication		Non-SKY Univ. in Korea	Korean Language and Literature	No	00-10	2004	2014	11	0
3000000970	Female	48	10	No Publication	Below Top30 (Foreign Univ. Included)	Non-SKY Univ. in Korea	Philosophy and Ethics	No	00-10	2003	2014	12	0
3000000971	Male	35	12	3+ Publications	Top5	SKY Univ. in Korea	Athletic	No	00-10	2005	2010	6	1
3000000986	Female	37	14	2 Publications	Top10	SKY Univ. in Korea	Chinese Literature	No	00-10	2005	2014	10	0
3000000988	Male	34	12	3+ Publications		Abroad, Non-Top100	Earth Geography	No	00-10	2003	2010	8	1
3000000989	Female	36	4	No Publication	Below Top30 (Foreign Univ. Included)	Abroad, Non-Top100	Folk Culture Art History	No	00-10	2003	2011	9	1
3000000991	Male	32	8	No Publication	Below Top30 (Foreign Univ. Included)	Non-SKY Univ. in Korea	Athletic	No	00-10	2003	2006	4	1
3000000993	Female	35	12	2 Publications	Top30	Non-SKY Univ. in Korea	Clothing	No	00-10	2008	2014	7	0
3000000996	Male	43		No Publication		Abroad, Non-Top100	Business	No	00-10	2003	2014	12	0
3000001001	Female	33		1 Publication		Non-SKY Univ. in Korea	Family Social Work	No	00-10	2003	2006	4	1
3000001004	Male	34	12	2 Publications	Top10	Non-SKY Univ. in Korea	Philosophy and Ethics	No	00-10	2005	2013	9	1
3000001005	Female	34	12	No Publication		Non-SKY Univ. in Korea	Clothing	No	90-99	1993	1997	5	1
3000001007	Female	35	12	No Publication	Top30	Abroad, Top100	Language Education	No	90-99	1999	2008	10	1
3000001012	Female	37		No Publication		Non-SKY Univ. in Korea	Korean Language and Literature	No	00-10	2004	2014	11	0
3000001014	Male	43		1 Publication		Non-SKY Univ. in Korea	Law	No	00-10	2002	2008	7	1
3000001016	Male	46	20	3+ Publications	Top30	Non-SKY Univ. in Korea	Other Design	No	00-10	2007	2014	8	0
3000001027	Male	46		No Publication		Abroad, Non-Top100	Philosophy and Ethics	No	00-10	2007	2014	8	0
3000001028	Male	38		No Publication	Top30	Non-SKY Univ. in Korea	Folk Culture Art History	No	90-99	1991	2014	24	0
3000001030	Male	35		No Publication		Abroad, Non-Top100	Economics	No	00-10	2007	2014	8	0
3000001031	Male		9	No Publication	Below Top30 (Foreign Univ. Included)	Abroad, Non-Top100	Law	No	00-10	2001	2004	4	1
3000001033	Male	34	8	2 Publications	Below Top30 (Foreign Univ. Included)	Non-SKY Univ. in Korea	Business	No	00-10	2005	2014	10	0
3000001035	Female	39	13	2 Publications	Top10	Non-SKY Univ. in Korea	Korean Language and Literature	No	00-10	2009	2012	4	1
3000001045	Male	34		No Publication		Non-SKY Univ. in Korea	Trade	No	00-10	2008	2014	7	0
3000001047	Male	30	7	No Publication	Top10	Non-SKY Univ. in Korea	Athletic	No	00-10	2002	2014	13	0
3000001049	Female	45		No Publication		Abroad, Non-Top100	Religions	Yes	00-10	2002	2014	13	0
3000001058	Female	50	25	3+ Publications	Below Top30 (Foreign Univ. Included)	Non-SKY Univ. in Korea	Philosophy and Ethics	No	00-10	2008	2014	7	0
3000001059	Male	31	7	No Publication	Top30	Abroad, Non-Top100	German Literature	No	90-99	1998	2001	4	1
3000001061	Male	40	13	No Publication	Top30	Abroad, Non-Top100	Political Science	No	00-10	2001	2014	14	0
3000001062	Male			No Publication		Abroad, Non-Top100	Religions	No	90-99	1993	2012	20	1
3000001064	Female	35		No Publication		Non-SKY Univ. in Korea	Tourism	No	00-10	2005	2014	10	0
3000001065	Male	33	7	3+ Publications	Below Top30 (Foreign Univ. Included)	Non-SKY Univ. in Korea	Athletic	No	00-10	2006	2014	9	0
3000001072	Male	34		1 Publication		Abroad, Non-Top100	International Area Studies	No	00-10	2003	2008	6	1
3000001075	Male	37	13	No Publication	Top10	Non-SKY Univ. in Korea	Physical Sciences	No	00-10	2004	2014	11	0
3000001076	Female	35	12	3+ Publications	Top10	SKY Univ. in Korea	Athletic	No	90-99	1999	2014	16	0
3000001079	Male	36		No Publication		Non-SKY Univ. in Korea	Chinese Literature	No	90-99	1999	2004	6	1
3000001080	Male	33	10	3+ Publications	Top5	SKY Univ. in Korea	Athletic	No	00-10	2003	2006	4	1
3000001090	Male	41		2 Publications		Non-SKY Univ. in Korea	Philosophy and Ethics	No	00-10	2005	2014	10	0
3000001091	Male	34	8	No Publication	Top5	SKY Univ. in Korea	Financial Accounting	No	00-10	2002	2004	3	1
3000001093	Male	50	22	No Publication	Top30	Abroad, Non-Top100	Religions	No	90-99	1996	2014	19	0
3000001094	Female	37	15	No Publication	Top5	SKY Univ. in Korea	French Literature	No	00-10	2003	2014	12	0
3000001097	Female	49	22	2 Publications	Top30	Non-SKY Univ. in Korea	Other Asian Language and Literature	No	00-10	2009	2013	5	1
3000001100	Male	35	12	No Publication	Top5	Abroad, Top100	Economics	No	00-10	2002	2013	12	1
3000001104	Female	42	19	1 Publication	Below Top30 (Foreign Univ. Included)	Non-SKY Univ. in Korea	Japanese Literature	No	00-10	2003	2014	12	0
3000001105	Female	33	10	No Publication	Top10	Abroad, Non-Top100	Athletic	No	00-10	2003	2011	9	1
3000001106	Male	38	5	1 Publication	Top10	Abroad, Top100	Law	No	00-10	2008	2010	3	1
3000001114	Female	32	8	3+ Publications	Top30	Non-SKY Univ. in Korea	Education	No	00-10	2009	2014	6	0
3000001115	Male	38		No Publication		Abroad, Non-Top100	Religions	No	00-10	2003	2005	3	1
3000001117	Male	43	19	3+ Publications	Below Top30 (Foreign Univ. Included)	Non-SKY Univ. in Korea	Philosophy and Ethics	No	00-10	2004	2014	11	0
3000001120	Male	32	9	1 Publication	Below Top30 (Foreign Univ. Included)		Public Administration	No	00-10	2004	2005	2	1
3000001125	Male	35	9	1 Publication	Top10	Abroad, Non-Top100	Psychology	No	00-10	2003	2014	12	1
3000001128	Male	42		1 Publication		Non-SKY Univ. in Korea	Religions	No	00-10	2001	2014	14	0
3000001134	Male	34	9	No Publication	Below Top30 (Foreign Univ. Included)	Non-SKY Univ. in Korea	Special Education	No	00-10	2007	2008	2	1
3000001142	Male	32	7	No Publication	Below Top30 (Foreign Univ. Included)	Abroad, Non-Top100	International Area Studies	No	00-10	2003	2004	2	1
3000001148	Male	35	9	3+ Publications	Top10	Non-SKY Univ. in Korea	City Area Studies	No	00-10	2002	2009	8	1
3000001153	Male	41	17	3+ Publications	Top10	Non-SKY Univ. in Korea	Philosophy and Ethics	No	00-10	2003	2014	12	0
3000001157	Female	32	8	2 Publications	Top30	Non-SKY Univ. in Korea	LIS	No	00-10	2003	2004	2	1
3000001164	Male	38	16	1 Publication	Below Top30 (Foreign Univ. Included)	Non-SKY Univ. in Korea	History Archaeology	No	90-99	1996	2003	8	1
3000001166	Male	33	9	No Publication	Top30	Non-SKY Univ. in Korea	Business	No	90-99	1998	2003	6	1
3000001169	Male	34	11	No Publication	Below Top30 (Foreign Univ. Included)	Abroad, Non-Top100	Religions	No	90-99	1993	1999	7	1
3000001171	Male	43		No Publication		SKY Univ. in Korea	Education	No	00-10	2004	2014	11	0
3000001174	Male	40		No Publication		Non-SKY Univ. in Korea	English and American Language and Literature	No	00-10	2003	2005	3	1
3000001178	Female	34	10	3+ Publications	Top5	SKY Univ. in Korea	Earth Geography	No	00-10	2004	2005	2	1
3000001179	Male	39		1 Publication		Non-SKY Univ. in Korea	Earth Geography	No	00-10	2007	2014	8	0
3000001180	Male	38		No Publication		Non-SKY Univ. in Korea	Economics	No	00-10	2007	2014	8	0
3000001186	Male	34	9	1 Publication	Below Top30 (Foreign Univ. Included)	Non-SKY Univ. in Korea	Public Administration	No	00-10	2003	2014	12	0
3000001191	Male	34	11	2 Publications	Top5	SKY Univ. in Korea	Korean Language and Literature	No	00-10	2005	2014	10	0
3000001192	Male	37	15	2 Publications	Below Top30 (Foreign Univ. Included)	Non-SKY Univ. in Korea	Trade	No	00-10	2003	2004	2	1
3000001193	Male	31	9	3+ Publications	Top5	SKY Univ. in Korea	Public Administration	No	00-10	2006	2007	2	1
3000001195	Male	42	18	No Publication	Top30	Abroad, Non-Top100	Arts and Physical Education	No	00-10	2003	2003	1	1
3000001199	Male	32	9	No Publication	Top30	Non-SKY Univ. in Korea	Political Science	No	00-10	2003	2014	12	0
3000001200	Male	33	7	3+ Publications	Top30	Non-SKY Univ. in Korea	Public Administration	No	00-10	2005	2011	7	1
3000001216	Male	33	9	2 Publications	Top30	Abroad, Non-Top100	Other Design	No	00-10	2001	2003	3	1
3000001220	Male	46		1 Publication		Non-SKY Univ. in Korea	Advertising	No	00-10	2003	2011	9	1
3000001222	Male	34	11	No Publication	Top30	Non-SKY Univ. in Korea	Law	No	90-99	1991	2014	24	0
3000001225	Male	33	9	1 Publication	Top5	Abroad, Non-Top100	Sociology	No	00-10	2007	2014	8	0
3000001230	Male	29	6	3+ Publications	Top30	Non-SKY Univ. in Korea	Athletic	No	00-10	2006	2014	9	0
3000001231	Male			3+ Publications		Non-SKY Univ. in Korea	Business	No	00-10	2008	2011	4	1
3000001233	Male	36	13	No Publication	Top5	Abroad, Top100	Building Equipment Engineering	No	00-10	2006	2006	1	1
3000001248	Male	38	12	3+ Publications	Top5	SKY Univ. in Korea	Religions	No	00-10	2008	2011	4	1
3000001249	Male	37	13	No Publication	Top5	Abroad, Non-Top100	Financial Accounting	No	90-99	1995	2014	20	0
3000001252	Male	34		No Publication		Abroad, Non-Top100	Religions	No	00-10	2003	2008	6	1
3000001255	Female	38		No Publication		SKY Univ. in Korea	Political Science	No	00-10	2007	2014	8	0
3000001261	Male	48	25	2 Publications	Top5	Non-SKY Univ. in Korea	Athletic	No	00-10	2003	2014	12	0
3000001262	Male	36		No Publication		Abroad, Non-Top100	Economics	No	00-10	2002	2014	13	0
3000001266	Female	32		No Publication		Non-SKY Univ. in Korea	Education	No	00-10	2004	2014	11	0
3000001272	Male	42		No Publication		Non-SKY Univ. in Korea	English and American Language and Literature	No	90-99	1998	2014	17	0
3000001275	Male	39	18	No Publication	Below Top30 (Foreign Univ. Included)	SKY Univ. in Korea	English and American Language and Literature	No	00-10	2003	2014	12	0
3000001284	Female	31		1 Publication		Non-SKY Univ. in Korea	Business	No	00-10	2003	2014	12	0
3000001287	Female	37		1 Publication		Non-SKY Univ. in Korea	Family Social Work	No	00-10	2008	2014	7	0
3000001288	Female	40		1 Publication		Non-SKY Univ. in Korea	Korean Language and Literature	No	00-10	2006	2014	9	0
3000001289	Male	37	14	1 Publication	Top5	Abroad, Non-Top100	French Literature	No	00-10	2003	2007	5	1
3000001294	Female	40	17	1 Publication	Top5	Non-SKY Univ. in Korea	Folk Culture Art History	No	00-10	2002	2014	13	0
3000001306	Female	33		No Publication		Non-SKY Univ. in Korea	Family Social Work	No	00-10	2004	2007	4	1
3000001307	Female	36		3+ Publications		SKY Univ. in Korea	Law	No	00-10	2003	2006	4	1
3000001313	Female	35	13	3+ Publications	Top10	Non-SKY Univ. in Korea	Media Broadcast Media Studies	No	00-10	2003	2006	4	1
3000001316	Female	30	8	No Publication	Below Top30 (Foreign Univ. Included)	Non-SKY Univ. in Korea	Infant Education	No	00-10	2003	2014	12	0
3000001320	Male	41	17	No Publication	Below Top30 (Foreign Univ. Included)	Non-SKY Univ. in Korea	Economics	No	00-10	2002	2014	13	0
3000001322	Male	30	6	No Publication	Top10	Non-SKY Univ. in Korea	Athletic	No	00-10	2000	2006	7	1
3000001327	Male	35	9	1 Publication	Below Top30 (Foreign Univ. Included)	Non-SKY Univ. in Korea	Religions	No	00-10	2001	2009	9	1
3000001332	Male	36	12	3+ Publications	Top30		Law	No	00-10	2004	2009	6	1
3000001334	Female	33	9	3+ Publications	Top10	Abroad, Top100	Japanese Literature	No	00-10	2004	2006	3	1
3000001337	Male	34		No Publication		Abroad, Non-Top100	Religions	No	90-99	1994	2014	21	0
3000001340	Male	39		No Publication		Non-SKY Univ. in Korea	Sociology	No	00-10	2008	2010	3	1
3000001343	Male	43	21	No Publication	Top5	SKY Univ. in Korea	Law	No	00-10	2000	2014	15	0
3000001345	Male	35	9	No Publication	Top30	Abroad, Top100	Education	No	00-10	2003	2007	5	1
3000001346	Female	47		2 Publications		Non-SKY Univ. in Korea	Philosophy and Ethics	No	00-10	2009	2014	6	0
3000001347	Male	32		No Publication		Non-SKY Univ. in Korea	Financial Accounting	No	00-10	2005	2014	10	0
3000001349	Male	32		No Publication		Abroad, Top100	History Archaeology	Yes	00-10	2003	2014	12	0
3000001350	Female	34		No Publication		Non-SKY Univ. in Korea	English and American Language and Literature	No	00-10	2005	2014	10	0
3000001355	Female	33	10	No Publication	Top5	Abroad, Top100	Vocals	No	00-10	2003	2005	3	1
3000001357	Male	41		No Publication		Abroad, Non-Top100	Fine Arts	No	00-10	2003	2011	9	1
3000001359	Male	61		No Publication		Non-SKY Univ. in Korea	Law	No	80-89	1988	2014	27	0
3000001365	Male	34	12	No Publication	Top5	Abroad, Top100	Business	No	00-10	2000	2003	4	1
3000001366	Male	46		No Publication		Non-SKY Univ. in Korea	Financial Accounting	No	90-99	1999	2014	16	0
3000001367	Female	34	11	3+ Publications	Top10	Non-SKY Univ. in Korea	Liberal Social Sciences	No	00-10	2008	2012	5	1
3000001371	Male	30	6	3+ Publications	Top30	Non-SKY Univ. in Korea	Athletic	No	90-99	1999	2008	10	1
3000001372	Female	36	14	No Publication	Top10	Abroad, Non-Top100	LIS	No	00-10	2003	2005	3	1
3000001373	Male	31	2	No Publication	Below Top30 (Foreign Univ. Included)	Non-SKY Univ. in Korea	Korean Language and Literature	No	00-10	2003	2014	12	0
3000001376	Male	39		No Publication		SKY Univ. in Korea	Public Administration	No	00-10	2003	2009	7	1
3000001377	Male	34	7	3+ Publications	Below Top30 (Foreign Univ. Included)	Abroad, Non-Top100	Chinese Literature	No	00-10	2004	2014	11	0
3000001386	Male	33		No Publication		Abroad, Non-Top100	Public Administration	No	00-10	2002	2014	13	0
3000001388	Female		9	3+ Publications	Below Top30 (Foreign Univ. Included)	Non-SKY Univ. in Korea	English and American Language and Literature	No	00-10	2007	2008	2	1
3000001390	Male	29	6	3+ Publications	Top30	Non-SKY Univ. in Korea	Business	No	00-10	2001	2004	4	1
3000001391	Female	37	15	3+ Publications	Top10	Non-SKY Univ. in Korea	Other Design	Yes	00-10	2005	2014	10	0
3000001400	Male	40		No Publication		Abroad, Non-Top100	Religions	No	00-10	2003	2014	12	0
3000001401	Male	35	12	No Publication	Top5	Abroad, Non-Top100	Business	No	90-99	1992	1996	5	1
3000001403	Male	35	10	No Publication	Top5	Abroad, Non-Top100	Sociology	No	00-10	2003	2004	2	1
3000001409	Female	39		No Publication		Non-SKY Univ. in Korea	English and American Language and Literature	No	90-99	1997	2007	11	1
3000001410	Male	37	11	No Publication	Top30	Abroad, Non-Top100	Other Music	No	00-10	2003	2014	12	0
3000001412	Male	40	13	No Publication	Below Top30 (Foreign Univ. Included)	Non-SKY Univ. in Korea	Political Science	No	00-10	2003	2014	12	0
3000001417	Male	34	5	No Publication	Below Top30 (Foreign Univ. Included)	Abroad, Non-Top100	Folk Culture Art History	No	00-10	2001	2004	4	1
3000001420	Female	47	25	3+ Publications	Top30	Non-SKY Univ. in Korea	Korean Language and Literature	No	00-10	2003	2014	12	0
3000001421	Male	40	17	No Publication	Top5	Abroad, Non-Top100	Economics	No	00-10	2003	2014	12	0
3000001423	Male	37	8	No Publication	Below Top30 (Foreign Univ. Included)	Abroad, Non-Top100	History Archaeology	No	00-10	2004	2014	11	0
3000001424	Male	37	13	3+ Publications	Below Top30 (Foreign Univ. Included)	Non-SKY Univ. in Korea	Athletic	No	00-10	2003	2009	7	1
3000001432	Female	35	12	3+ Publications	Top30	Non-SKY Univ. in Korea	Korean Language and Literature	No	00-10	2006	2014	9	0
3000001436	Male	30		No Publication		Abroad, Top100	Economics	No	00-10	2001	2014	14	0
3000001437	Male	34	12	1 Publication	Top5	SKY Univ. in Korea	Law	No	90-99	1998	2002	5	1
3000001438	Female	42		No Publication		Abroad, Non-Top100	Fine Arts	No	00-10	2003	2014	12	0
3000001450	Male	39		No Publication		Non-SKY Univ. in Korea	Athletic	No	90-99	1994	2011	18	1
3000001451	Male	35		3+ Publications		Non-SKY Univ. in Korea	Economics	No	00-10	2007	2014	8	0
3000001452	Female	33	11	2 Publications	Top30	Non-SKY Univ. in Korea	Business	No	00-10	2004	2009	6	1
3000001458	Male	34	7	No Publication	Top30	Abroad, Non-Top100	Business	No	00-10	2003	2005	3	1
3000001462	Female	27	4	No Publication	Top10	Abroad, Non-Top100	Clothing	No	90-99	1997	2009	13	1
3000001464	Female	28	5	No Publication	Top30	Non-SKY Univ. in Korea	Korean Language and Literature	No	00-10	2003	2014	12	0
3000001468	Male	36	13	2 Publications	Top5	Abroad, Top100	Advertising	No	00-10	2003	2009	7	1
3000001470	Male	34	11	No Publication	Below Top30 (Foreign Univ. Included)	Abroad, Non-Top100	Psychology	No	00-10	2002	2014	13	0
3000001471	Female	37	14	No Publication	Top5		Education	No	00-10	2002	2014	13	0
3000001476	Male	37	15	No Publication	Top5	Abroad, Non-Top100	Public Administration	No	00-10	2005	2010	6	1
3000001477	Male	40	18	3+ Publications	Top5	SKY Univ. in Korea	Social Education	No	00-10	2007	2011	5	1
3000001478	Female	41		No Publication		Abroad, Non-Top100	Business	No	00-10	2003	2004	2	1
3000001480	Female	34	11	No Publication	Below Top30 (Foreign Univ. Included)	Non-SKY Univ. in Korea	Education	No	00-10	2001	2014	14	0
3000001481	Female	36		1 Publication		SKY Univ. in Korea	English and American Language and Literature	No	00-10	2002	2014	13	0
3000001482	Female	35	11	3+ Publications	Top30	SKY Univ. in Korea	History Archaeology	No	00-10	2006	2014	9	0
3000001488	Male	36	10	3+ Publications	Top5	SKY Univ. in Korea	Humanities Education	No	00-10	2007	2009	3	1
3000001496	Female	43	19	3+ Publications	Top10	Non-SKY Univ. in Korea	Psychology	No	00-10	2007	2011	5	1
3000001503	Male	36		No Publication		Abroad, Non-Top100	Religions	No	00-10	2003	2014	12	0
3000001504	Male	35	9	1 Publication	Top5	Abroad, Non-Top100	Chinese Literature	No	00-10	2003	2007	5	1
3000001509	Female	38	15	No Publication	Top5	Abroad, Non-Top100	English and American Language and Literature	No	00-10	2003	2010	8	1
3000001516	Male	44	22	No Publication	Top30	Abroad, Top100	Economics	No	00-10	2003	2014	12	0
3000001522	Female	37		No Publication		Abroad, Top100	Business	No	00-10	2009	2014	6	0
3000001525	Male	35	13	2 Publications	Top30		Earth Geography	No	00-10	2003	2008	6	1
3000001527	Male	35		No Publication		Non-SKY Univ. in Korea	Arts and Physical Education	No	00-10	2002	2008	7	1
3000001531	Male	34	10	No Publication	Below Top30 (Foreign Univ. Included)	Abroad, Non-Top100	Law	No	00-10	2003	2008	6	1
3000001535	Female	32	9	2 Publications	Top30	Non-SKY Univ. in Korea	LIS	No	00-10	2006	2008	3	1
3000001540	Male	46		No Publication		Abroad, Non-Top100	Religions	Yes	00-10	2003	2014	12	0
3000001542	Male	37	9	No Publication	Below Top30 (Foreign Univ. Included)	Abroad, Non-Top100	Language Education	No	00-10	2008	2013	6	1
3000001543	Female	32	10	3+ Publications	Below Top30 (Foreign Univ. Included)	SKY Univ. in Korea	Korean Language and Literature	No	00-10	2006	2014	9	0
3000001550	Female	35		3+ Publications	Below Top30 (Foreign Univ. Included)	Non-SKY Univ. in Korea	Elementary Education	No	00-10	2006	2014	9	0
3000001551	Female	30	8	2 Publications	Below Top30 (Foreign Univ. Included)	Non-SKY Univ. in Korea	English and American Language and Literature	No	00-10	2006	2014	9	0
3000001554	Male	35		No Publication		Non-SKY Univ. in Korea	History Archaeology	No	00-10	2002	2003	2	1
3000001555	Male	35	12	2 Publications	Below Top30 (Foreign Univ. Included)	Abroad, Non-Top100	Law	No	00-10	2003	2009	7	1
3000001556	Male	44		No Publication		Abroad, Non-Top100	Religions	Yes	00-10	2003	2014	12	0
3000001557	Male	33	9	No Publication	Top5	Non-SKY Univ. in Korea	City Area Studies	No	90-99	1997	2009	13	1
3000001561	Male	39	13	No Publication	Top5	Abroad, Non-Top100	Political Science	No	00-10	2003	2003	1	1
3000001562	Male	53	30	No Publication	Top30	Non-SKY Univ. in Korea	Family Social Work	No	00-10	2003	2014	12	0
3000001584	Male	36	11	2 Publications	Top5	SKY Univ. in Korea	Business	No	00-10	2004	2014	11	0
3000001596	Male	32	8	3+ Publications	Top10	Non-SKY Univ. in Korea	Law	No	00-10	2008	2010	3	1
3000001598	Male	40		No Publication		SKY Univ. in Korea	Business	No	00-10	2006	2014	9	0
3000001601	Male	39	8	No Publication	Below Top30 (Foreign Univ. Included)	Abroad, Non-Top100	Public Administration	No	00-10	2002	2012	11	1
3000001605	Male	36	15	1 Publication	Top5	Non-SKY Univ. in Korea	Political Science	No	00-10	2005	2014	10	0
3000001608	Male	34		No Publication		Non-SKY Univ. in Korea	Law	No	90-99	1993	2014	22	0
3000001612	Male	35	13	No Publication	Top5	Abroad, Top100	Economics	No	00-10	2002	2014	13	0
3000001617	Male	36	14	3+ Publications	Top5	Abroad, Non-Top100	Education	No	00-10	2003	2004	2	1
3000001621	Male	32	6	3+ Publications	Below Top30 (Foreign Univ. Included)	SKY Univ. in Korea	Athletic	No	00-10	2006	2014	9	0
3000001625	Female	38	15	3+ Publications	Top30	SKY Univ. in Korea	Other Design	No	00-10	2008	2010	3	1
3000001626	Male	35	9	1 Publication	Top30	Abroad, Non-Top100	Economics	No	90-99	1997	2014	18	0
3000001629	Female	32	9	No Publication	Below Top30 (Foreign Univ. Included)	Non-SKY Univ. in Korea	Language Education	No	00-10	2000	2014	15	0
3000001630	Male	32	7	2 Publications	Below Top30 (Foreign Univ. Included)	Non-SKY Univ. in Korea	Athletic	No	00-10	2006	2014	9	0
3000001641	Male	39		No Publication		Non-SKY Univ. in Korea	Korean Language and Literature	No	90-99	1995	2014	20	0
3000001645	Male	43		No Publication		Abroad, Non-Top100	Law	No	00-10	2003	2014	12	0
3000001647	Female	39	16	No Publication	Below Top30 (Foreign Univ. Included)	Non-SKY Univ. in Korea	Philosophy and Ethics	No	00-10	2005	2014	10	0
3000001649	Male	34		No Publication		Abroad, Non-Top100	LIS	No	90-99	1991	2014	24	0
3000001651	Female	33	11	2 Publications	Top30	Non-SKY Univ. in Korea	Korean Language and Literature	No	00-10	2006	2014	9	0
3000001656	Male	37	11	No Publication	Top10	SKY Univ. in Korea	Business	No	90-99	1993	2014	22	1
3000001666	Male	45		3+ Publications		Non-SKY Univ. in Korea	History Archaeology	No	00-10	2006	2014	9	0
3000001672	Male	42		No Publication		Non-SKY Univ. in Korea	Philosophy and Ethics	No	00-10	2003	2014	12	0
3000001673	Female	42		1 Publication		Non-SKY Univ. in Korea	Business	No	00-10	2005	2006	2	1
3000001674	Male	38	10	3+ Publications	Below Top30 (Foreign Univ. Included)	Non-SKY Univ. in Korea	Sociology	No	00-10	2006	2014	9	0
3000001676	Male	32	5	1 Publication	Below Top30 (Foreign Univ. Included)	Non-SKY Univ. in Korea	Trade	No	00-10	2007	2014	8	0
3000001677	Female	35		1 Publication		Non-SKY Univ. in Korea	History Archaeology	No	00-10	2008	2011	4	1
3000001680	Female	33	11	2 Publications	Top30	Abroad, Non-Top100	City Area Studies	No	00-10	2006	2011	6	1
3000001681	Male	35	11	3+ Publications	Top5	SKY Univ. in Korea	Korean Language and Literature	No	00-10	2003	2009	7	1
3000001684	Male	42		1 Publication		Non-SKY Univ. in Korea	History Archaeology	No	00-10	2003	2014	12	0
3000001685	Male	37		No Publication		Abroad, Top100	Economics	No	00-10	2003	2014	12	0
3000001689	Male	39		No Publication		Abroad, Non-Top100	Advertising	No	00-10	2003	2014	12	0
3000001690	Male	34	8	1 Publication	Top30	Abroad, Non-Top100	History Archaeology	No	00-10	2005	2006	2	1
3000001696	Male	36	12	No Publication	Top10	Non-SKY Univ. in Korea	Financial Accounting	No	00-10	2002	2005	4	1
3000001699	Male	33		No Publication		Non-SKY Univ. in Korea	Business	No	90-99	1993	2014	22	0
3000001703	Female	29	6	No Publication	Top10	Abroad, Top100	Education	No	90-99	1995	2007	13	1
3000001708	Female	39	15	3+ Publications	Top30	Non-SKY Univ. in Korea	Philosophy and Ethics	No	00-10	2008	2013	6	1
3000001713	Female	29		1 Publication		Non-SKY Univ. in Korea	Clothing	No	00-10	2002	2014	13	0
3000001728	Male	44	16	No Publication	Below Top30 (Foreign Univ. Included)	Abroad, Non-Top100	Political Science	No	80-89	1988	2010	23	1
3000001731	Male	33	11	No Publication	Below Top30 (Foreign Univ. Included)	Non-SKY Univ. in Korea	Family Social Work	No	00-10	2002	2014	13	0
3000001733	Male	35	8	No Publication	Below Top30 (Foreign Univ. Included)	Non-SKY Univ. in Korea	Trade	No	00-10	2003	2012	10	1
3000001740	Female	36	12	3+ Publications	Top30	Non-SKY Univ. in Korea	Family Social Work	No	00-10	2009	2014	6	0
3000001741	Male	37	15	2 Publications	Top30	SKY Univ. in Korea	Earth Geography	No	00-10	2000	2001	2	1
3000001745	Male	46		3+ Publications		Non-SKY Univ. in Korea	Financial Accounting	No	00-10	2004	2010	7	1
3000001747	Female	41		No Publication		Non-SKY Univ. in Korea	Folk Culture Art History	No	90-99	1995	2002	8	1
3000001748	Male	36	8	No Publication	Top5	Abroad, Non-Top100	Philosophy and Ethics	No	00-10	2005	2010	6	1
3000001752	Male	52		No Publication		Non-SKY Univ. in Korea	Advertising	No	00-10	2004	2007	4	1
3000001753	Male	34	8	3+ Publications	Top5	Non-SKY Univ. in Korea	Korean Language and Literature	No	00-10	2003	2008	6	1
3000001757	Male	29		No Publication		Non-SKY Univ. in Korea	Visual Arts	No	00-10	2001	2003	3	1
3000001760	Male	35	9	1 Publication	Top5	Abroad, Top100	Political Science	No	00-10	2007	2014	8	0
3000001762	Male	33	11	No Publication	Top5	Abroad, Non-Top100	Economics	No	90-99	1998	2007	10	1
3000001763	Male	34	11	2 Publications	Top10	Non-SKY Univ. in Korea	Philosophy and Ethics	No	00-10	2002	2014	13	0
3000001764	Male	35	8	3+ Publications	Top10	Non-SKY Univ. in Korea	Law	No	00-10	2005	2007	3	1
3000001767	Male	51		1 Publication		Non-SKY Univ. in Korea	Philosophy and Ethics	No	00-10	2009	2014	6	0
3000001768	Male	39		No Publication		Abroad, Non-Top100	Religions	No	90-99	1997	2014	18	0
3000001774	Male	35		No Publication		Abroad, Non-Top100	Folk Culture Art History	No	00-10	2006	2013	8	1
3000001775	Male	38	15	1 Publication	Below Top30 (Foreign Univ. Included)	Non-SKY Univ. in Korea	History Archaeology	No	90-99	1999	2014	16	0
3000001781	Male		10	2 Publications	Below Top30 (Foreign Univ. Included)	Abroad, Non-Top100	Chinese Literature	No	00-10	2003	2007	5	1
3000001786	Male	32	10	No Publication	Top30	Non-SKY Univ. in Korea	Business	No	90-99	1995	2014	20	0
3000001787	Female	35		3+ Publications		Non-SKY Univ. in Korea	Dancing	No	00-10	2005	2006	2	1
3000001788	Female	31	8	No Publication	Below Top30 (Foreign Univ. Included)	Abroad, Non-Top100	Chinese Literature	No	00-10	2000	2007	8	1
3000001792	Male	36	8	No Publication	Below Top30 (Foreign Univ. Included)	Abroad, Non-Top100	Molding	Yes	00-10	2001	2014	14	0
3000001793	Male	38	11	No Publication	Top5	Abroad, Non-Top100	History Archaeology	No	00-10	2003	2014	12	0
3000001794	Male	34	11	No Publication	Top5	Abroad, Top100	Economics	No	80-89	1985	1987	3	1
3000001796	Female	34	7	No Publication	Top30	Non-SKY Univ. in Korea	Korean Language and Literature	No	00-10	2005	2014	10	0
3000001798	Male	37		No Publication		SKY Univ. in Korea	Economics	No	00-10	2007	2011	5	1
3000001799	Male	41	15	No Publication	Below Top30 (Foreign Univ. Included)	Non-SKY Univ. in Korea	Korean Language and Literature	No	00-10	2000	2014	15	0
3000001804	Male	44		1 Publication		Non-SKY Univ. in Korea	Language Education	No	00-10	2002	2014	13	0
3000001805	Male	43		No Publication		Non-SKY Univ. in Korea	Religions	No	90-99	1996	2014	19	0
3000001807	Male	40	15	1 Publication	Top5	Abroad, Top100	English and American Language and Literature	No	00-10	2003	2005	3	1
3000001808	Male	38	12	No Publication	Below Top30 (Foreign Univ. Included)	Abroad, Non-Top100	Political Science	No	00-10	2003	2014	12	0
3000001813	Male	41		No Publication		Abroad, Non-Top100	Religions	No	00-10	2003	2014	12	0
3000001814	Female	31		No Publication		Non-SKY Univ. in Korea	Fine Arts	No	00-10	2002	2014	13	0
3000001815	Female	32	9	3+ Publications	Top5	SKY Univ. in Korea	Family Social Work	No	00-10	2006	2009	4	1
3000001817	Male	39		No Publication		Non-SKY Univ. in Korea	Public Administration	No	00-10	2002	2014	13	0
3000001819	Female	35	12	1 Publication	Top10	SKY Univ. in Korea	Family Social Work	No	00-10	2002	2003	2	1
3000001821	Female	34	12	No Publication	Top30	Abroad, Non-Top100	Media Broadcast Media Studies	No	00-10	2003	2008	6	1
3000001823	Male	48		No Publication		Abroad, Non-Top100	Religions	No	00-10	2002	2008	7	1
3000001831	Male	35	6	3+ Publications	Top30	Non-SKY Univ. in Korea	Business	No	00-10	2003	2014	12	0
3000001841	Male	40		No Publication		Non-SKY Univ. in Korea	Athletic	No	00-10	2007	2014	8	0
3000001842	Female	33	10	No Publication	Top5	Abroad, Top100	Korean Language and Literature	No	00-10	2003	2014	12	0
3000001846	Male	35	11	No Publication	Below Top30 (Foreign Univ. Included)	SKY Univ. in Korea	Media Broadcast Media Studies	No	90-99	1999	2014	16	0
3000001853	Female	34	11	No Publication	Top30	Abroad, Non-Top100	English and American Language and Literature	No	00-10	2000	2003	4	1
3000001855	Male	36	13	3+ Publications	Top30	Abroad, Non-Top100	Public Administration	No	00-10	2003	2003	1	1
3000001858	Female	44	21	No Publication	Top10	Abroad, Top100	Elementary Education	No	90-99	1999	2002	4	1
3000001869	Male	34	9	No Publication	Top30	Abroad, Top100	Sociology	No	00-10	2003	2013	11	1
3000001878	Male		20	No Publication	Below Top30 (Foreign Univ. Included)	Non-SKY Univ. in Korea	Korean Language and Literature	No	00-10	2005	2014	10	0
3000001879	Male	37	13	No Publication	Top30	Non-SKY Univ. in Korea	Media Broadcast Media Studies	No	00-10	2004	2014	11	0
3000001884	Male	45		No Publication			Physical Sciences	No	90-99	1993	2014	22	0
3000001887	Male	33		No Publication		Abroad, Non-Top100	Law	No	00-10	2002	2004	3	1
3000001890	Female	40	17	3+ Publications	Top10	SKY Univ. in Korea	Chinese Literature	No	00-10	2008	2014	7	0
3000001891	Male	34	8	3+ Publications	Below Top30 (Foreign Univ. Included)	Non-SKY Univ. in Korea	Media Broadcast Media Studies	No	00-10	2006	2014	9	0
3000001902	Female	34	11	3+ Publications	Below Top30 (Foreign Univ. Included)	SKY Univ. in Korea	Humanities Education	No	00-10	2005	2014	10	0
3000001904	Male	35		No Publication		Non-SKY Univ. in Korea	Special Education	No	00-10	2003	2004	2	1
3000001905	Female	35		1 Publication		Non-SKY Univ. in Korea	Infant Education	No	00-10	2005	2013	9	1
3000001912	Female	35	12	3+ Publications	Top30	Non-SKY Univ. in Korea	Psychology	No	00-10	2003	2014	12	0
3000001916	Male	42		1 Publication		SKY Univ. in Korea	Korean Language and Literature	Yes	00-10	2001	2004	4	1
3000001917	Male	37		1 Publication		Non-SKY Univ. in Korea	Psychology	No	00-10	2007	2008	2	1
3000001920	Male	36	13	No Publication	Top30	Non-SKY Univ. in Korea	Education	No	00-10	2000	2008	9	1
3000001921	Female	34	6	3+ Publications	Below Top30 (Foreign Univ. Included)	Non-SKY Univ. in Korea	Athletic	No	00-10	2005	2014	10	0
3000001930	Female	33		1 Publication		SKY Univ. in Korea	Law	No	00-10	2005	2010	6	1
3000001931	Male	42		No Publication		Abroad, Non-Top100	Religions	No	00-10	2003	2004	2	1
3000001937	Male	33	8	No Publication	Top10	Non-SKY Univ. in Korea	Athletic	No	00-10	2000	2003	4	1
3000001944	Male	63		No Publication		Non-SKY Univ. in Korea	Education	No	00-10	2001	2014	14	0
3000001946	Male	34		No Publication		Abroad, Top100	Economics	No	00-10	2002	2009	8	1
3000001947	Male	40	16	No Publication	Top5	Non-SKY Univ. in Korea	Economics	No	80-89	1982	2007	26	1
3000001948	Male	37	10	No Publication	Below Top30 (Foreign Univ. Included)	Non-SKY Univ. in Korea	Business	No	00-10	2003	2014	12	0
3000001949	Male	51		No Publication		Non-SKY Univ. in Korea	Business	No	90-99	1997	2014	18	0
3000001951	Male	40		3+ Publications		Non-SKY Univ. in Korea	Elementary Education	No	00-10	2007	2010	4	1
3000001955	Male	35	9	2 Publications	Top30	Non-SKY Univ. in Korea	History Archaeology	No	90-99	1998	2014	17	0
3000001958	Female	44		No Publication		Non-SKY Univ. in Korea	English and American Language and Literature	No	00-10	2003	2014	12	0
3000001964	Male	37		No Publication		Abroad, Non-Top100	Public Administration	No	00-10	2002	2014	13	0
3000001967	Female	40		No Publication		Abroad, Non-Top100	Religions	No	90-99	1999	2014	16	0
3000001973	Male	31	6	3+ Publications	Below Top30 (Foreign Univ. Included)	Non-SKY Univ. in Korea	Athletic	No	00-10	2002	2006	5	1
3000001975	Male	39	15	No Publication	Top30	Non-SKY Univ. in Korea	Philosophy and Ethics	No	00-10	2006	2006	1	1
3000001978	Female	38		1 Publication		Non-SKY Univ. in Korea	Language Education	No	00-10	2005	2014	10	0
3000001980	Male	36		No Publication		Non-SKY Univ. in Korea	Law	No	00-10	2003	2006	4	1
3000001982	Male	36		No Publication		Abroad, Non-Top100	Religions	No	90-99	1996	2014	19	0
3000001985	Male	41		No Publication		Abroad, Non-Top100	Business	No	00-10	2003	2014	12	0
3000001988	Male	39	17	No Publication	Top5	Abroad, Non-Top100	Economics	No	00-10	2003	2014	12	0
3000001992	Female	33		No Publication		Non-SKY Univ. in Korea	Clothing	No	00-10	2000	2014	15	0
3000001994	Male	38	12	No Publication	Below Top30 (Foreign Univ. Included)	Non-SKY Univ. in Korea	Tourism	No	00-10	2004	2014	11	0
3000001995	Male	33	6	No Publication	Below Top30 (Foreign Univ. Included)	Abroad, Top100	Psychology	Yes	00-10	2002	2014	13	0
3000001999	Male	38	15	1 Publication	Top30	Abroad, Top100	Law	No	00-10	2000	2014	15	0
3000002002	Male	36		3+ Publications		Non-SKY Univ. in Korea	Elementary Education	No	00-10	2006	2014	9	0
3000002003	Male	40		3+ Publications		SKY Univ. in Korea	Tourism	No	00-10	2004	2005	2	1
3000002008	Male	43	15	1 Publication	Top5	Abroad, Non-Top100	History Archaeology	No	00-10	2003	2014	12	0
3000002009	Female	36		1 Publication		Abroad, Top100	Education	Yes	00-10	2009	2014	6	0
3000002015	Male	41	7	No Publication	Below Top30 (Foreign Univ. Included)	Abroad, Non-Top100	Religions	No	90-99	1995	2014	20	0
3000002016	Female	37	15	3+ Publications	Top5	Non-SKY Univ. in Korea	Liberal language and literature	No	00-10	2004	2014	11	1
3000002017	Male	36	14	1 Publication	Below Top30 (Foreign Univ. Included)	Abroad, Top100	History Archaeology	No	00-10	2002	2014	13	0
3000002025	Male	38	15	No Publication	Below Top30 (Foreign Univ. Included)	Abroad, Non-Top100	Political Science	No	00-10	2002	2014	13	0
3000002026	Male	36	11	1 Publication	Top30	Abroad, Non-Top100	Social Education	No	90-99	1999	2008	10	1
3000002029	Male	40		No Publication		Abroad, Non-Top100	Religions	No	00-10	2002	2014	13	0
3000002032	Male	42	16	No Publication	Below Top30 (Foreign Univ. Included)		Religions	No	90-99	1999	2003	5	1
3000002034	Female	39		No Publication		Non-SKY Univ. in Korea	Psychology	No	00-10	2000	2014	15	0
3000002036	Male	41		2 Publications		Abroad, Non-Top100	History Archaeology	No	00-10	2009	2014	6	0
3000002037	Male	30		No Publication		Abroad, Top100	Economics	No	90-99	1991	1993	3	1
3000002039	Male	41	14	No Publication	Top30	Non-SKY Univ. in Korea	History Archaeology	No	90-99	1997	2014	18	0
3000002045	Female	31	8	No Publication	Top30	SKY Univ. in Korea	Physical Sciences	No	00-10	2008	2014	7	0
3000002051	Female	31	8	2 Publications	Top10	Abroad, Non-Top100	Chinese Literature	No	00-10	2003	2005	3	1
3000002057	Male	31	3	No Publication	Below Top30 (Foreign Univ. Included)	Abroad, Non-Top100	Theatre and Film	Yes	00-10	2003	2014	12	0
3000002061	Male	36	11	1 Publication	Top30	Abroad, Non-Top100	Philosophy and Ethics	No	00-10	2008	2013	6	1
3000002062	Male	38	15	3+ Publications	Top30		Family Social Work	No	00-10	2003	2004	2	1
3000002065	Female	36	13	No Publication	Top10	Abroad, Top100	English and American Language and Literature	No	00-10	2003	2013	11	1
3000002066	Male	37	13	3+ Publications	Top5	SKY Univ. in Korea	Computer Science and Computer Engineering	No	00-10	2007	2009	3	1
3000002067	Female	29		1 Publication		Abroad, Top100	Sociology	No	90-99	1993	2002	10	1
3000002068	Male	40	13	No Publication	Below Top30 (Foreign Univ. Included)	Non-SKY Univ. in Korea	Public Administration	No	00-10	2005	2014	10	0
3000002070	Male	34	12	No Publication	Below Top30 (Foreign Univ. Included)	Abroad, Top100	Economics	No	80-89	1988	2014	27	0
3000002071	Male	34	7	2 Publications	Top5	Abroad, Top100	Public Administration	No	00-10	2003	2005	3	1
3000002073	Male	35		1 Publication		Abroad, Non-Top100	Political Science	No	00-10	2003	2004	2	1
3000002076	Male	37	10	3+ Publications	Top10	Non-SKY Univ. in Korea	Law	No	00-10	2003	2007	5	1
3000002077	Female	43		No Publication		Abroad, Non-Top100	Business	No	00-10	2007	2014	8	0
3000002084	Female	33	10	1 Publication	Top5		Applied Arts	No	00-10	2003	2007	5	1
3000002087	Female	31	8	No Publication	Below Top30 (Foreign Univ. Included)	Abroad, Top100	Philosophy and Ethics	No	90-99	1999	2014	16	0
3000002092	Male	32	7	3+ Publications	Below Top30 (Foreign Univ. Included)	Non-SKY Univ. in Korea	Business	No	00-10	2004	2014	11	0
3000002093	Male	34	8	3+ Publications	Top30	Non-SKY Univ. in Korea	Earth Geography	No	00-10	2003	2014	12	0
3000002094	Female	43	20	2 Publications	Top10	Non-SKY Univ. in Korea	Tourism	No	00-10	2005	2007	3	1
3000002096	Female	31	9	No Publication	Top5	Abroad, Non-Top100	Family Social Work	No	90-99	1994	2014	21	0
3000002098	Female	51		No Publication		Non-SKY Univ. in Korea	Family Social Work	No	00-10	2006	2014	9	0
3000002100	Female	33		No Publication		Abroad, Non-Top100	Photo Cartoon	No	00-10	2003	2007	5	1
3000002103	Male	37		No Publication		Abroad, Non-Top100	Religions	No	00-10	2003	2004	2	1
3000002109	Male	35	6	1 Publication	Below Top30 (Foreign Univ. Included)	Abroad, Top100	Family Social Work	No	00-10	2002	2008	7	1
3000002110	Female	44		No Publication		Non-SKY Univ. in Korea	Fine Arts	No	00-10	2006	2014	9	0
3000002112	Male	49		No Publication		Abroad, Non-Top100	Religions	No	00-10	2003	2014	12	0
3000002120	Female	38	8	2 Publications	Below Top30 (Foreign Univ. Included)	Non-SKY Univ. in Korea	Business	No	00-10	2008	2014	7	0
3000002125	Male	37		No Publication		Non-SKY Univ. in Korea	Philosophy and Ethics	No	00-10	2006	2014	9	0
3000002126	Male	35	8	3+ Publications	Top10	Non-SKY Univ. in Korea	Philosophy and Ethics	No	00-10	2007	2014	8	0
3000002127	Male	33		No Publication		Abroad, Non-Top100	English and American Language and Literature	No	00-10	2003	2003	1	1
3000002130	Male	37		2 Publications		Non-SKY Univ. in Korea	Philosophy and Ethics	No	00-10	2006	2014	9	0
3000002131	Male	37		No Publication		Abroad, Non-Top100	Law	No	00-10	2003	2014	12	0
3000002132	Male	33		2 Publications		Abroad, Non-Top100	Economics	No	00-10	2003	2007	5	1
3000002137	Female	35		No Publication		Non-SKY Univ. in Korea	English and American Language and Literature	No	00-10	2004	2014	11	0
3000002140	Male	38	15	No Publication			Political Science	No	00-10	2002	2004	3	1
3000002141	Female	35	12	3+ Publications	Top30	Non-SKY Univ. in Korea	Korean Language and Literature	No	00-10	2005	2014	10	0
3000002143	Male	31	8	No Publication	Top5	SKY Univ. in Korea	Sociology	No	90-99	1993	2000	8	1
3000002146	Male	31	6	3+ Publications	Top5	SKY Univ. in Korea	Economics	No	00-10	2003	2014	12	0
3000002151	Female	30	10	1 Publication	Top30	Abroad, Non-Top100	History Archaeology	No	00-10	2008	2014	7	0
3000002152	Male	38	14	No Publication	Top5	Abroad, Non-Top100	Philosophy and Ethics	No	00-10	2003	2014	12	0
3000002154	Male	40		No Publication		Non-SKY Univ. in Korea	Family Social Work	No	00-10	2004	2006	3	1
3000002157	Female	31		1 Publication		SKY Univ. in Korea	Law	No	00-10	2009	2012	4	1
3000002160	Male	35	10	1 Publication	Top30	Non-SKY Univ. in Korea	Philosophy and Ethics	No	00-10	2004	2012	9	1
3000002178	Female	51		No Publication		Non-SKY Univ. in Korea	Clothing	No	90-99	1995	2001	7	1
3000002179	Female	38	14	No Publication	Top5	SKY Univ. in Korea	Sociology	No	00-10	2002	2014	13	0
3000002182	Male	35	10	No Publication			City Area Studies	No	00-10	2000	2002	3	1
3000002183	Male	38	15	No Publication	Top30	Abroad, Non-Top100	Religions	No	00-10	2000	2003	4	1
3000002187	Female	34	11	1 Publication	Below Top30 (Foreign Univ. Included)	Non-SKY Univ. in Korea	Social Education	No	00-10	2003	2007	5	1
3000002197	Male	39	15	1 Publication	Below Top30 (Foreign Univ. Included)	Non-SKY Univ. in Korea	Arts and Physical Education	No	00-10	2008	2014	7	0
3000002203	Male	34	8	3+ Publications	Below Top30 (Foreign Univ. Included)	SKY Univ. in Korea	Special Education	No	00-10	2006	2013	8	1
3000002204	Male	48	13	3+ Publications	Top30	Non-SKY Univ. in Korea	Korean Language and Literature	No	00-10	2004	2014	11	0
3000002207	Male	33	10	1 Publication	Top5		Business	No	00-10	2002	2007	6	1
3000002214	Female	32	9	2 Publications	Below Top30 (Foreign Univ. Included)	Abroad, Non-Top100	History Archaeology	No	00-10	2004	2014	11	0
3000002216	Female	32		1 Publication		Abroad, Top100	Education	Yes	00-10	2005	2005	1	1
3000002217	Male	37		3+ Publications		Non-SKY Univ. in Korea	Athletic	No	00-10	2007	2014	8	0
3000002222	Male	36		No Publication		SKY Univ. in Korea	Psychology	No	00-10	2003	2009	7	1
3000002226	Male	29	6	No Publication	Top5	Abroad, Top100	Economics	No	90-99	1996	2009	14	1
3000002230	Female	39		No Publication		Non-SKY Univ. in Korea	Business	No	00-10	2003	2014	12	0
3000002232	Male	44		No Publication		Abroad, Non-Top100	Religions	No	00-10	2003	2014	12	0
3000002233	Female	33	9	3+ Publications	Below Top30 (Foreign Univ. Included)	Non-SKY Univ. in Korea	Special Education	No	00-10	2003	2014	12	0
3000002235	Female	30	6	2 Publications	Top30	Abroad, Non-Top100	Other Asian Language and Literature	No	00-10	2008	2014	7	0
3000002237	Female	41	15	No Publication	Top10	Abroad, Non-Top100	German Literature	No	00-10	2001	2014	14	0
3000002239	Male	36	13	No Publication	Top5	Abroad, Non-Top100	Political Science	No	90-99	1991	2002	12	1
3000002242	Male	36	12	1 Publication	Top5	SKY Univ. in Korea	History Archaeology	No	00-10	2002	2012	11	1
3000002246	Male	32	9	3+ Publications	Top5	SKY Univ. in Korea	Athletic	No	00-10	2003	2006	4	1
3000002255	Female	33		No Publication		Non-SKY Univ. in Korea	Tourism	No	00-10	2003	2014	12	0
3000002258	Male	35	8	No Publication	Top30	Abroad, Non-Top100	Religions	No	00-10	2003	2010	8	1
3000002267	Male	37	11	No Publication	Top30	Abroad, Top100	English and American Language and Literature	No	00-10	2003	2007	5	1
3000002271	Male	33	6	No Publication	Below Top30 (Foreign Univ. Included)	Abroad, Non-Top100	Business	No	00-10	2004	2014	11	0
3000002272	Male	32		No Publication		Abroad, Top100	Economics	No	00-10	2002	2007	6	1
3000002276	Female	43		No Publication		Non-SKY Univ. in Korea	Financial Accounting	No	00-10	2003	2014	12	0
3000002278	Female	33	8	No Publication	Top10	Abroad, Non-Top100	Philosophy and Ethics	No	00-10	2003	2014	12	0
3000002279	Female	32	9	No Publication	Below Top30 (Foreign Univ. Included)	Non-SKY Univ. in Korea	Infant Education	No	00-10	2003	2008	6	1
3000002280	Male	50		No Publication		Abroad, Non-Top100	Religions	No	90-99	1997	2002	6	1
3000002286	Female	38		1 Publication		SKY Univ. in Korea	English and American Language and Literature	No	00-10	2003	2014	12	0
3000002290	Male	35	8	1 Publication	Below Top30 (Foreign Univ. Included)	Abroad, Non-Top100	Photo Cartoon	No	00-10	2003	2014	12	0
3000002291	Male	36	11	2 Publications	Top10	Non-SKY Univ. in Korea	Philosophy and Ethics	No	00-10	2008	2014	7	0
3000002292	Female	38	15	No Publication	Top5	Abroad, Top100	Economics	No	00-10	2003	2013	11	1
3000002293	Male	40	17	2 Publications	Top5	SKY Univ. in Korea	Education	No	90-99	1998	2003	6	1
3000002295	Female	35	12	3+ Publications	Below Top30 (Foreign Univ. Included)	Non-SKY Univ. in Korea	Economics	No	00-10	2007	2014	8	0
3000002298	Male	28		No Publication		Non-SKY Univ. in Korea	Economics	No	00-10	2003	2014	12	0
3000002307	Male	36	9	1 Publication	Top10	Non-SKY Univ. in Korea	Law	No	00-10	2002	2007	6	1
3000002310	Male	37	13	2 Publications	Top5	SKY Univ. in Korea	Law	No	00-10	2005	2008	4	1
3000002312	Male	51		3+ Publications		Non-SKY Univ. in Korea	International Area Studies	No	00-10	2008	2014	7	0
3000002315	Male	33		1 Publication		Abroad, Non-Top100	Chinese Literature	No	00-10	2006	2010	5	1
3000002322	Male	39	16	No Publication	Top5	Abroad, Top100	Economics	No	90-99	1994	2014	21	0
3000002331	Male	37	13	No Publication	Top30	Non-SKY Univ. in Korea	Political Science	No	00-10	2004	2014	11	0
3000002332	Male	34	11	3+ Publications	Top5	SKY Univ. in Korea	Education	No	00-10	2003	2008	6	1
3000002333	Male	44	20	No Publication	Top30	Non-SKY Univ. in Korea	Education	No	00-10	2008	2008	1	1
3000002334	Male	42	19	No Publication	Top30	Abroad, Non-Top100	Religions	No	90-99	1997	2014	18	0
3000002337	Female	34	12	No Publication	Top30	Non-SKY Univ. in Korea	Korean Language and Literature	No	00-10	2003	2014	12	0
3000002338	Male	34	10	1 Publication	Top10	Abroad, Non-Top100	Business	No	00-10	2003	2005	3	1
3000002339	Male	34		3+ Publications		Non-SKY Univ. in Korea	Business	No	00-10	2005	2008	4	1
3000002342	Male	40	14	No Publication	Below Top30 (Foreign Univ. Included)	Non-SKY Univ. in Korea	Education	No	00-10	2006	2014	9	0
3000002349	Male	35	9	3+ Publications	Below Top30 (Foreign Univ. Included)	Non-SKY Univ. in Korea	Tourism	No	00-10	2007	2010	4	1
3000002352	Male	39		No Publication		Non-SKY Univ. in Korea	Business	No	00-10	2006	2009	4	1
3000002356	Male	38		No Publication		Abroad, Non-Top100	Economics	No	00-10	2003	2014	12	0
3000002357	Male	34	7	No Publication	Below Top30 (Foreign Univ. Included)	Non-SKY Univ. in Korea	Public Administration	No	90-99	1996	2014	19	0
3000002359	Male	40	15	No Publication	Top30	Non-SKY Univ. in Korea	Vocals	No	00-10	2007	2014	8	0
3000002363	Male	29	5	No Publication	Top5	Abroad, Top100	Economics	No	90-99	1996	2009	14	1
3000002365	Male	37		No Publication		Abroad, Top100	Economics	No	90-99	1998	2014	17	0
3000002374	Male	40		No Publication		Abroad, Non-Top100	Religions	No	00-10	2003	2014	12	0
3000002375	Female	48		No Publication		Non-SKY Univ. in Korea	Law	No	00-10	2009	2014	6	0
3000002376	Male	53		No Publication		Non-SKY Univ. in Korea	Education	No	00-10	2006	2014	9	0
3000002377	Male	36	14	No Publication	Top5	Abroad, Non-Top100	Sociology	No	00-10	2004	2011	8	1
3000002378	Female	40		2 Publications		SKY Univ. in Korea	Education	No	00-10	2008	2014	7	0
3000002379	Male	37	15	No Publication	Top30	Abroad, Non-Top100	Law	No	90-99	1992	2007	16	1
3000002385	Female	34	11	No Publication	Below Top30 (Foreign Univ. Included)	Non-SKY Univ. in Korea	Education	No	00-10	2003	2013	11	1
3000002389	Female	34	11	3+ Publications	Below Top30 (Foreign Univ. Included)	SKY Univ. in Korea	Korean Language and Literature	No	00-10	2006	2014	9	0
3000002393	Male	41		No Publication		Non-SKY Univ. in Korea	Tourism	No	00-10	2004	2014	11	0
3000002401	Female	37	14	No Publication	Top5	Abroad, Non-Top100	Family Social Work	No	00-10	2003	2006	4	1
3000002405	Female	34		No Publication		Abroad, Top100	Russian Language and Literature	No	00-10	2003	2014	12	0
3000002407	Male	41	19	No Publication	Below Top30 (Foreign Univ. Included)	Non-SKY Univ. in Korea	Business	No	00-10	2003	2003	1	1
3000002412	Male	39	16	2 Publications	Top5	SKY Univ. in Korea	Folk Culture Art History	No	00-10	2003	2009	7	1
3000002418	Male	37	14	1 Publication	Below Top30 (Foreign Univ. Included)	Abroad, Non-Top100	Law	No	00-10	2006	2007	2	1
3000002419	Male	36	13	2 Publications	Top5	Abroad, Non-Top100	Law	No	00-10	2006	2006	1	1
3000002421	Male	35	11	3+ Publications	Top5	SKY Univ. in Korea	Business	No	90-99	1999	2006	8	1
3000002424	Male	37	11	3+ Publications	Below Top30 (Foreign Univ. Included)	Non-SKY Univ. in Korea	Athletic	No	00-10	2009	2012	4	1
3000002428	Male	35		3+ Publications		Non-SKY Univ. in Korea	Business	No	00-10	2007	2014	8	0
3000002429	Male	41	14	3+ Publications	Below Top30 (Foreign Univ. Included)	Non-SKY Univ. in Korea	History Archaeology	No	00-10	2008	2014	7	0
3000002449	Male	31		No Publication		Non-SKY Univ. in Korea	Business	No	00-10	2002	2014	13	0
3000002450	Male	38		2 Publications		SKY Univ. in Korea	Philosophy and Ethics	No	00-10	2008	2014	7	0
3000002451	Male	41		No Publication		Non-SKY Univ. in Korea	Other Design	No	00-10	2003	2014	12	0
3000002453	Female	44		No Publication		Abroad, Non-Top100	Japanese Literature	No	00-10	2004	2014	11	0
3000002455	Male	34		No Publication		Non-SKY Univ. in Korea	Tourism	No	00-10	2008	2014	7	0
3000002460	Male	37		No Publication		Abroad, Top100	Family Social Work	No	80-89	1989	2000	12	1
3000002462	Male	33		No Publication		Non-SKY Univ. in Korea	Philosophy and Ethics	No	00-10	2009	2014	6	0
3000002464	Male	41		3+ Publications		Non-SKY Univ. in Korea	Philosophy and Ethics	No	90-99	1997	2014	18	0
3000002465	Male	47	18	No Publication	Below Top30 (Foreign Univ. Included)	Abroad, Non-Top100	Humanities Education	No	00-10	2003	2014	12	0
3000002468	Female	36	14	3+ Publications	Below Top30 (Foreign Univ. Included)	Non-SKY Univ. in Korea	Chinese Literature	No	00-10	2004	2008	5	1
3000002469	Female	38	8	No Publication	Top5	SKY Univ. in Korea	Religions	No	00-10	2002	2003	2	1
3000002471	Male	39	14	No Publication	Below Top30 (Foreign Univ. Included)	Abroad, Non-Top100	English and American Language and Literature	No	90-99	1996	2002	7	1
3000002478	Female	33	10	No Publication	Top5		Composition	No	90-99	1995	2001	7	1
3000002480	Female	36		1 Publication		Non-SKY Univ. in Korea	Korean Language and Literature	No	00-10	2005	2014	10	0
3000002481	Female	46	23	3+ Publications	Top10	SKY Univ. in Korea	History Archaeology	No	00-10	2003	2014	12	0
3000002482	Female	33	10	3+ Publications	Top10	Abroad, Non-Top100	Composition	No	00-10	2003	2014	12	0
3000002488	Male	35	9	3+ Publications	Below Top30 (Foreign Univ. Included)	Non-SKY Univ. in Korea	Athletic	No	00-10	2008	2014	7	0
3000002489	Male	38	17	No Publication	Top10	Non-SKY Univ. in Korea	Law	No	00-10	2002	2014	13	0
3000002490	Male	41	18	1 Publication	Below Top30 (Foreign Univ. Included)	Abroad, Non-Top100	Chinese Literature	No	90-99	1998	2013	16	1
3000002491	Male	35	11	No Publication	Top5	SKY Univ. in Korea	Business	No	90-99	1999	2009	11	1
3000002494	Male	33	9	3+ Publications	Top5	SKY Univ. in Korea	Public Administration	No	00-10	2006	2011	6	1
3000002497	Male	37		No Publication		Abroad, Non-Top100	History Archaeology	No	00-10	2003	2014	12	0
3000002498	Male	41	16	3+ Publications	Top30	Non-SKY Univ. in Korea	Philosophy and Ethics	No	00-10	2008	2014	7	0
3000002499	Male	38	13	3+ Publications	Top5	SKY Univ. in Korea	Korean Language and Literature	No	00-10	2003	2007	5	1
3000002506	Male	31		No Publication		Non-SKY Univ. in Korea	Athletic	No	90-99	1999	2014	16	0
3000002508	Male	36	9	1 Publication	Top30	Non-SKY Univ. in Korea	Political Science	No	00-10	2007	2012	6	1
3000002515	Male	42		No Publication		Non-SKY Univ. in Korea	Business	No	00-10	2003	2005	3	1
3000002519	Male	34	3	1 Publication	Top30	Non-SKY Univ. in Korea	Life Sciences	No	00-10	2003	2014	12	0
3000002521	Male	53	29	No Publication	Below Top30 (Foreign Univ. Included)	Abroad, Non-Top100	Sociology	No	00-10	2008	2009	2	1
3000002524	Male	35	12	No Publication	Top30	Abroad, Non-Top100	Other European Language and Literature	No	00-10	2002	2014	13	0
3000002525	Male	35	12	2 Publications	Top5	SKY Univ. in Korea	Law	No	00-10	2003	2006	4	1
3000002527	Male	35	7	2 Publications	Top5	SKY Univ. in Korea	Financial Accounting	No	00-10	2006	2007	2	1
3000002528	Female	41	18	No Publication	Below Top30 (Foreign Univ. Included)	Non-SKY Univ. in Korea	Business	No	00-10	2002	2014	13	0
3000002530	Male	39	16	No Publication	Top5	Abroad, Top100	Financial Accounting	No	90-99	1994	2003	10	1
3000002533	Female	31	9	No Publication	Top10	Abroad, Non-Top100	Dancing	No	90-99	1998	2014	17	0
3000002538	Female			1 Publication		Non-SKY Univ. in Korea	Chinese Literature	No	00-10	2007	2013	7	1
3000002539	Female	42		1 Publication		SKY Univ. in Korea	Public Administration	No	00-10	2009	2014	6	0
3000002548	Male	33	7	3+ Publications	Top30	Abroad, Non-Top100	Public Administration	No	00-10	2003	2014	12	0
3000002550	Female	35		No Publication		Non-SKY Univ. in Korea	Infant Education	No	00-10	2005	2014	10	0
3000002553	Male	34	8	2 Publications	Below Top30 (Foreign Univ. Included)	Non-SKY Univ. in Korea	Business	No	00-10	2006	2014	9	0
3000002561	Male	39	13	No Publication	Top5	Abroad, Top100	Economics	No	80-89	1986	2014	29	0
3000002564	Female	38	14	No Publication	Top10	Abroad, Non-Top100	German Literature	No	00-10	2003	2014	12	0
3000002567	Male	43		No Publication		Abroad, Non-Top100	Religions	Yes	90-99	1998	2014	17	0
3000002569	Male	35	9	3+ Publications	Top30	Abroad, Top100	Korean Language and Literature	No	00-10	2003	2006	4	1
3000002577	Male	33	9	3+ Publications	Top5	Abroad, Top100	Public Administration	No	00-10	2003	2004	2	1
3000002579	Male	37		No Publication		SKY Univ. in Korea	Special Education	No	90-99	1999	2014	16	0
3000002580	Male	41	14	No Publication	Below Top30 (Foreign Univ. Included)	Non-SKY Univ. in Korea	Business	No	00-10	2002	2014	13	0
3000002582	Female	33	10	No Publication	Top30	Non-SKY Univ. in Korea	English and American Language and Literature	No	90-99	1999	2013	15	1
3000002584	Female	29	6	No Publication	Top5		Education	No	00-10	2002	2006	5	1
3000002586	Female	46		3+ Publications		Non-SKY Univ. in Korea	International Area Studies	No	00-10	2009	2014	6	0
3000002588	Male	34		No Publication		Non-SKY Univ. in Korea	Trade	No	00-10	2007	2014	8	0
3000002592	Female	28		No Publication		Abroad, Top100	Japanese Literature	No	00-10	2002	2014	13	0
3000002594	Male	40		No Publication		Abroad, Non-Top100	Religions	No	00-10	2003	2014	12	0
3000002595	Male	44	22	No Publication	Top30	Abroad, Non-Top100	Business	No	00-10	2002	2014	13	0
3000002597	Female	38	15	1 Publication	Top5	Abroad, Top100	English and American Language and Literature	No	00-10	2000	2004	5	1
3000002599	Male	38		No Publication		Non-SKY Univ. in Korea	Linguistics	No	90-99	1998	2014	17	0
3000002602	Female	39	16	No Publication	Top30	Non-SKY Univ. in Korea	Education	No	00-10	2008	2014	7	0
3000002603	Male	39		No Publication		Abroad, Top100	Economics	No	00-10	2003	2005	3	1
3000002604	Male	34	11	No Publication		Abroad, Top100	Instrumental Music	No	00-10	2001	2010	10	1
3000002606	Female	39	17	3+ Publications	Below Top30 (Foreign Univ. Included)	Non-SKY Univ. in Korea	Education	No	00-10	2008	2014	7	0
3000002613	Male	33	11	No Publication	Below Top30 (Foreign Univ. Included)	Abroad, Non-Top100	Education	No	00-10	2003	2004	2	1
3000002617	Female	33	10	No Publication			Language Education	No	00-10	2003	2011	9	1
3000002618	Male	50		No Publication		Abroad, Non-Top100	Religions	No	00-10	2003	2014	12	0
3000002621	Male	32	8	No Publication	Top30	SKY Univ. in Korea	Language Education	No	90-99	1992	2006	15	1
3000002627	Female	31		No Publication		Non-SKY Univ. in Korea	English and American Language and Literature	No	00-10	2005	2014	10	0
3000002636	Male	33	11	3+ Publications	Top5	SKY Univ. in Korea	Law	No	00-10	2002	2007	6	1
3000002638	Female	33	10	No Publication	Top30	Abroad, Non-Top100	Political Science	No	00-10	2003	2014	12	0
3000002639	Male	33	11	No Publication	Top30	Non-SKY Univ. in Korea	Korean Language and Literature	No	00-10	2003	2014	12	0
3000002640	Male	32		No Publication		SKY Univ. in Korea	History Archaeology	Yes	90-99	1998	1998	1	1
3000002643	Male	33	11	No Publication	Top10	Abroad, Non-Top100	Philosophy and Ethics	No	90-99	1999	2014	16	0
3000002646	Female	40	17	No Publication	Top5	Non-SKY Univ. in Korea	Language Education	No	00-10	2003	2014	12	0
3000002655	Female	32	9	No Publication	Top5	Non-SKY Univ. in Korea	Athletic	No	00-10	2001	2010	10	1
3000002661	Female		10	No Publication	Top30	Non-SKY Univ. in Korea	Language Education	No	90-99	1991	1995	5	1
3000002662	Female	31	7	No Publication	Below Top30 (Foreign Univ. Included)	Non-SKY Univ. in Korea	Family Social Work	No	00-10	2003	2005	3	1
3000002665	Male	39	16	No Publication	Top30	Abroad, Non-Top100	Religions	No	00-10	2002	2014	13	0
3000002667	Female	45	22	1 Publication	Top10	Non-SKY Univ. in Korea	Philosophy and Ethics	No	00-10	2008	2014	7	0
3000002670	Male	31	8	3+ Publications	Top30	SKY Univ. in Korea	Public Administration	No	00-10	2009	2014	6	0
3000002673	Male	38		No Publication		Abroad, Non-Top100	Education	No	90-99	1997	2014	18	0
3000002679	Male	35	9	1 Publication	Below Top30 (Foreign Univ. Included)	Non-SKY Univ. in Korea	Business	No	00-10	2002	2014	13	0
3000002683	Female	38		No Publication		Non-SKY Univ. in Korea	Folk Culture Art History	No	00-10	2007	2014	8	0
3000002689	Female	34	7	1 Publication	Below Top30 (Foreign Univ. Included)	Abroad, Top100	Japanese Literature	No	00-10	2003	2005	3	1
3000002694	Male	40	17	1 Publication	Top5	Abroad, Non-Top100	English and American Language and Literature	No	00-10	2001	2003	3	1
3000002695	Male	37	13	1 Publication	Top30	Non-SKY Univ. in Korea	Law	No	00-10	2003	2014	12	0
3000002697	Male	39	17	2 Publications	Below Top30 (Foreign Univ. Included)	Non-SKY Univ. in Korea	Education	No	00-10	2003	2014	12	0
3000002702	Male	46	22	No Publication	Top30	Non-SKY Univ. in Korea	Business	No	00-10	2000	2014	15	0
3000002703	Male	34	7	1 Publication	Below Top30 (Foreign Univ. Included)	Non-SKY Univ. in Korea	Philosophy and Ethics	No	00-10	2007	2014	8	0
3000002704	Female	38		1 Publication		Non-SKY Univ. in Korea	Athletic	No	00-10	2005	2014	10	0
3000002708	Male	37		3+ Publications		Non-SKY Univ. in Korea	Korean Language and Literature	No	00-10	2004	2014	11	0
3000002709	Male	40	13	2 Publications	Below Top30 (Foreign Univ. Included)	Non-SKY Univ. in Korea	History Archaeology	No	00-10	2005	2014	10	0
3000002718	Female	37	7	No Publication	Below Top30 (Foreign Univ. Included)	Abroad, Non-Top100	Special Education	No	00-10	2003	2004	2	1
3000002719	Male	35	11	No Publication	Below Top30 (Foreign Univ. Included)	Non-SKY Univ. in Korea	Athletic	No	00-10	2002	2005	4	1
3000002720	Male	35	11	2 Publications	Top10	Non-SKY Univ. in Korea	Korean Language and Literature	No	00-10	2004	2014	11	0
3000002724	Male	45	8	No Publication	Below Top30 (Foreign Univ. Included)	Non-SKY Univ. in Korea	Photo Cartoon	No	00-10	2003	2014	12	0
3000002725	Female	36	4	No Publication	Top5	Abroad, Top100	Family Social Work	No	00-10	2000	2005	6	1
3000002730	Female	37	15	3+ Publications	Top30	Non-SKY Univ. in Korea	Media Broadcast Media Studies	No	00-10	2006	2014	9	0
3000002734	Male	33	11	3+ Publications	Top5	Abroad, Top100	Physical Sciences	No	00-10	2003	2007	5	1
3000002740	Male	40	13	No Publication	Top5	Abroad, Non-Top100	German Literature	No	00-10	2004	2011	8	1
3000002746	Male	44		3+ Publications		Non-SKY Univ. in Korea	English and American Language and Literature	No	00-10	2008	2009	2	1
3000002752	Female	33	10	2 Publications	Top30	Non-SKY Univ. in Korea	Tourism	No	00-10	2007	2008	2	1
3000002756	Male	41	17	2 Publications	Top10	Non-SKY Univ. in Korea	Psychology	No	00-10	2004	2005	2	1
3000002760	Male	44	14	No Publication	Below Top30 (Foreign Univ. Included)	Non-SKY Univ. in Korea	Business	No	00-10	2003	2003	1	1
3000002761	Male	39	16	3+ Publications	Top30	Non-SKY Univ. in Korea	Folk Culture Art History	No	00-10	2001	2014	14	0
3000002763	Male	38		No Publication		SKY Univ. in Korea	Philosophy and Ethics	No	00-10	2003	2014	12	0
3000002769	Female	39		3+ Publications		SKY Univ. in Korea	Philosophy and Ethics	No	00-10	2003	2014	12	0
3000002770	Male	46		No Publication		Abroad, Non-Top100	Nature education	No	00-10	2002	2014	13	0
3000002782	Male	33	8	No Publication	Below Top30 (Foreign Univ. Included)	Non-SKY Univ. in Korea	Economics	No	00-10	2003	2014	12	0
3000002792	Male	29		No Publication		Abroad, Non-Top100	Chinese Literature	No	00-10	2005	2014	10	0
3000002793	Female	37	15	2 Publications	Top30	Non-SKY Univ. in Korea	English and American Language and Literature	No	90-99	1999	2014	16	0
3000002798	Male	45		No Publication		Non-SKY Univ. in Korea	Trade	No	00-10	2000	2009	10	1
3000002802	Male	33	7	No Publication	Top30	Abroad, Top100	City Area Studies	No	90-99	1999	2014	16	0
3000002805	Male	35	11	3+ Publications	Top5	SKY Univ. in Korea	Business	No	00-10	2007	2007	1	1
3000002807	Male	36		No Publication		Abroad, Non-Top100	International Area Studies	No	80-89	1981	2014	34	0
3000002808	Male	31		No Publication		Non-SKY Univ. in Korea	Economics	No	00-10	2003	2014	12	0
3000002815	Female	35	13	2 Publications	Top30	Non-SKY Univ. in Korea	English and American Language and Literature	No	00-10	2003	2014	12	0
3000002817	Female	34		3+ Publications		SKY Univ. in Korea	Earth Geography	No	00-10	2003	2014	12	0
3000002818	Male	40	12	No Publication	Top30	Non-SKY Univ. in Korea	Business	No	00-10	2002	2014	13	0
3000002819	Male	44	15	No Publication	Top5	Abroad, Top100	Law	No	00-10	2003	2006	4	1
3000002822	Male	38	12	No Publication	Top30	Non-SKY Univ. in Korea	Religions	No	00-10	2008	2014	7	0
3000002828	Male	35	9	3+ Publications	Below Top30 (Foreign Univ. Included)	Non-SKY Univ. in Korea	Public Administration	No	00-10	2003	2014	12	0
3000002829	Female	33		No Publication		SKY Univ. in Korea	Public Administration	No	00-10	2007	2014	8	0
3000002832	Male	34	8	3+ Publications	Top5	Abroad, Top100	Life Sciences	No	00-10	2001	2004	4	1
3000002836	Female	30	7	No Publication	Top30	Abroad, Non-Top100	Chinese Literature	No	00-10	2004	2014	11	0
3000002845	Male	31		No Publication		Non-SKY Univ. in Korea	English and American Language and Literature	No	00-10	2004	2011	8	1
3000002852	Male	39		No Publication		Abroad, Non-Top100	History Archaeology	No	00-10	2002	2014	13	0
3000002856	Male	30	7	No Publication	Top5	Abroad, Top100	Economics	No	90-99	1998	2002	5	1
3000002858	Male	34	10	2 Publications	Top5	Abroad, Non-Top100	Law	No	00-10	2005	2011	7	1
3000002859	Male	37	14	2 Publications	Top5	SKY Univ. in Korea	History Archaeology	No	00-10	2000	2014	15	0
3000002860	Male	44	3	1 Publication	Below Top30 (Foreign Univ. Included)	Non-SKY Univ. in Korea	LIS	No	00-10	2001	2014	14	0
3000002863	Male	41		No Publication		Non-SKY Univ. in Korea	Korean Language and Literature	No	00-10	2006	2014	9	0
3000002865	Male	36		No Publication		Abroad, Non-Top100	Religions	No	90-99	1996	1997	2	1
3000002866	Male	42	18	No Publication	Top5	Abroad, Top100	Religions	No	00-10	2000	2000	1	1
3000002868	Male	46		No Publication		Non-SKY Univ. in Korea	Tourism	No	00-10	2004	2014	11	0
3000002871	Male	38		No Publication		Non-SKY Univ. in Korea	Philosophy and Ethics	No	00-10	2003	2013	11	1
3000002874	Male	43		2 Publications		Non-SKY Univ. in Korea	Tourism	No	00-10	2004	2008	5	1
3000002876	Female	30		3+ Publications		SKY Univ. in Korea	Korean Language and Literature	No	00-10	2002	2008	7	1
3000002877	Male	34	12	1 Publication	Top30	Non-SKY Univ. in Korea	Business	No	90-99	1996	2013	18	1
3000002882	Male	52		No Publication		Non-SKY Univ. in Korea	Philosophy and Ethics	No	90-99	1999	2014	16	0
3000002884	Male	35		No Publication		Non-SKY Univ. in Korea	English and American Language and Literature	No	90-99	1996	2014	19	0
3000002886	Male	36	11	1 Publication	Top30	Non-SKY Univ. in Korea	Religions	No	00-10	2002	2014	13	0
3000002892	Female	37		3+ Publications		Non-SKY Univ. in Korea	Arts and Physical Education	No	00-10	2006	2014	9	0
3000002893	Male	29	7	No Publication	Top5	Abroad, Top100	Business	No	90-99	1995	2010	16	1
3000002902	Male	35	11	3+ Publications	Top30	Non-SKY Univ. in Korea	Folk Culture Art History	No	00-10	2004	2006	3	1
3000002905	Male	35	7	3+ Publications	Top30	Non-SKY Univ. in Korea	Athletic	No	00-10	2005	2006	2	1
3000002911	Male	34		3+ Publications		Abroad, Non-Top100	Law	No	00-10	2003	2011	9	1
3000002916	Male	37	13	No Publication	Below Top30 (Foreign Univ. Included)	Non-SKY Univ. in Korea	Religions	No	00-10	2005	2014	10	0
3000002917	Female	45	17	No Publication	Top30	Abroad, Non-Top100	Composition	No	00-10	2001	2014	14	0
3000002918	Male	35	12	1 Publication	Top5	Abroad, Top100	Psychology	No	90-99	1998	2008	11	1
3000002923	Male	44	17	No Publication	Below Top30 (Foreign Univ. Included)	Abroad, Non-Top100	Political Science	No	00-10	2003	2014	12	0
3000002924	Male	38	15	No Publication	Top30	Abroad, Non-Top100	English and American Language and Literature	No	90-99	1994	1995	2	1
3000002925	Male	45	18	2 Publications	Top30	Non-SKY Univ. in Korea	Nature education	No	00-10	2002	2004	3	1
3000002927	Male	34		No Publication		Abroad, Top100	Economics	No	00-10	2003	2014	12	0
3000002928	Male	35	11	1 Publication	Top30	Non-SKY Univ. in Korea	Athletic	No	90-99	1997	1999	3	1
3000002932	Female	36		No Publication		Abroad, Non-Top100	Tourism	No	00-10	2003	2004	2	1
3000002934	Male	31	5	No Publication	Top5	SKY Univ. in Korea	Education	No	00-10	2004	2009	6	1
3000002936	Male	43	21	3+ Publications	Top30	Non-SKY Univ. in Korea	History Archaeology	No	00-10	2005	2014	10	0
3000002944	Male	36		No Publication		Non-SKY Univ. in Korea	Korean Language and Literature	No	00-10	2006	2014	9	0
3000002950	Female	37	14	No Publication	Top5	Abroad, Non-Top100	Education	No	90-99	1992	2010	19	1
3000002952	Female	33	10	3+ Publications	Top30	Non-SKY Univ. in Korea	Psychology	No	00-10	2004	2014	11	0
3000002961	Male	33	7	No Publication	Top30	Non-SKY Univ. in Korea	Trade	No	00-10	2003	2014	12	0
3000002965	Male	34	7	2 Publications	Top5	Abroad, Non-Top100	Law	No	00-10	2004	2013	10	1
3000002969	Female	45		No Publication		Abroad, Non-Top100	Religions	No	00-10	2003	2014	12	0
3000002970	Male	32	9	No Publication	Top10	Non-SKY Univ. in Korea	Industrial Engineering	No	00-10	2004	2014	11	0
3000002976	Male		11	2 Publications	Top30	Non-SKY Univ. in Korea	English and American Language and Literature	No	00-10	2003	2008	6	1
3000002992	Male	36	13	3+ Publications	Top5	SKY Univ. in Korea	Korean Language and Literature	No	00-10	2004	2012	9	1
3000003008	Female	34	12	3+ Publications	Below Top30 (Foreign Univ. Included)	SKY Univ. in Korea	Sociology	No	00-10	2009	2014	6	0
3000003012	Female	33	10	2 Publications	Below Top30 (Foreign Univ. Included)	SKY Univ. in Korea	Public Administration	No	00-10	2009	2012	4	1
3000003014	Female	34	11	No Publication	Top5	Abroad, Non-Top100	English and American Language and Literature	No	00-10	2000	2004	5	1
3000003015	Female	45		3+ Publications		Non-SKY Univ. in Korea	Music	No	00-10	2007	2014	8	0
3000003018	Female	39		3+ Publications		Non-SKY Univ. in Korea	Folk Culture Art History	No	00-10	2007	2014	8	0
3000003029	Male	32	8	1 Publication	Top5	Abroad, Top100	Political Science	Yes	00-10	2004	2004	1	1
3000003032	Female	29	7	1 Publication	Top30	Non-SKY Univ. in Korea	Law	No	00-10	2003	2006	4	1
3000003033	Female	34	11	3+ Publications	Top5	SKY Univ. in Korea	Language Education	No	00-10	2007	2009	3	1
3000003039	Male	34	10	No Publication	Top5	Abroad, Top100	Financial Accounting	No	90-99	1994	2003	10	1
3000003040	Male	39	14	No Publication	Below Top30 (Foreign Univ. Included)	Non-SKY Univ. in Korea	Business	No	00-10	2003	2014	12	0
3000003043	Male	40	13	No Publication	Below Top30 (Foreign Univ. Included)	Abroad, Top100	Economics	No	90-99	1999	2004	6	1
3000003044	Female	36	6	No Publication	Top10	Non-SKY Univ. in Korea	Business	No	90-99	1994	2014	21	0
3000003048	Male	34	10	1 Publication	Top30	Non-SKY Univ. in Korea	Law	No	00-10	2003	2014	12	0
3000003049	Male	41	18	No Publication	Below Top30 (Foreign Univ. Included)	Abroad, Non-Top100	Russian Language and Literature	No	00-10	2002	2014	13	0
3000003050	Male	42	13	No Publication	Below Top30 (Foreign Univ. Included)	Non-SKY Univ. in Korea	Business	No	80-89	1989	2013	25	1
3000003054	Male	35	9	No Publication	Below Top30 (Foreign Univ. Included)	Non-SKY Univ. in Korea	Law	No	00-10	2002	2014	13	0
3000003058	Male	34	8	3+ Publications	Below Top30 (Foreign Univ. Included)	Non-SKY Univ. in Korea	Korean Language and Literature	No	00-10	2004	2014	11	0
3000003059	Male	32	10	No Publication	Below Top30 (Foreign Univ. Included)	SKY Univ. in Korea	Religions	No	00-10	2003	2010	8	1
3000003060	Male	38	15	No Publication	Top30	Abroad, Top100	Media Broadcast Media Studies	Yes	00-10	2004	2014	11	0
3000003061	Female	32	8	No Publication	Top5	Abroad, Top100	English and American Language and Literature	No	00-10	2003	2003	1	1
3000003062	Female	34		No Publication		Non-SKY Univ. in Korea	Athletic	No	00-10	2003	2014	12	0
3000003091	Female	34		No Publication		Abroad, Non-Top100	Media Broadcast Media Studies	No	00-10	2001	2010	10	1
3000003094	Male	36	13	2 Publications	Top5	Abroad, Non-Top100	Economics	No	00-10	2003	2005	3	1
3000003110	Female	33	11	No Publication	Top30	Non-SKY Univ. in Korea	Korean Language and Literature	No	00-10	2004	2014	11	0
3000003111	Female	36	14	3+ Publications	Top10	Non-SKY Univ. in Korea	Sociology	No	00-10	2004	2014	11	0
3000003112	Female	31		No Publication		Non-SKY Univ. in Korea	English and American Language and Literature	No	00-10	2002	2014	13	0
3000003117	Male	34		No Publication		Non-SKY Univ. in Korea	Law	No	90-99	1999	2014	16	0
3000003118	Male	38	13	3+ Publications	Top5	SKY Univ. in Korea	Chinese Literature	No	00-10	2003	2014	12	0
3000003119	Female	36		No Publication		Abroad, Non-Top100	Philosophy and Ethics	No	90-99	1999	2014	16	0
3000003122	Male	36	13	No Publication	Top10	Abroad, Non-Top100	Business	No	90-99	1993	2005	13	1
3000003123	Male	34	11	3+ Publications	Top10	Non-SKY Univ. in Korea	Korean Language and Literature	No	00-10	2008	2012	5	1
3000003125	Male	43	20	1 Publication	Top5	Non-SKY Univ. in Korea	Political Science	No	00-10	2002	2014	13	0
3000003128	Male	34	11	No Publication	Top5	Abroad, Non-Top100	Economics	No	90-99	1997	2006	10	1
3000003140	Male	31	5	No Publication	Top30	Non-SKY Univ. in Korea	Public Administration	No	00-10	2006	2010	5	1
3000003142	Male	37		No Publication		Abroad, Top100	Media Broadcast Media Studies	No	00-10	2003	2003	1	1
3000003143	Female	32	9	No Publication	Top5	Abroad, Non-Top100	Law	No	00-10	2002	2004	3	1
3000003144	Female	32	9	1 Publication	Top30	Non-SKY Univ. in Korea	English and American Language and Literature	No	00-10	2006	2014	9	0
3000003145	Female	31	9	1 Publication	Top30	Non-SKY Univ. in Korea	Infant Education	No	00-10	2003	2007	5	1
3000003150	Male	48		No Publication		Non-SKY Univ. in Korea	Law	No	90-99	1997	2014	18	0
3000003151	Male	34	8	No Publication	Top5		Economics	No	90-99	1997	2003	7	1
3000003153	Male	38	14	No Publication	Below Top30 (Foreign Univ. Included)	Non-SKY Univ. in Korea	Athletic	No	00-10	2001	2014	14	0
3000003154	Male	38		No Publication		Non-SKY Univ. in Korea	Economics	No	00-10	2000	2014	15	0
3000003155	Female	35	13	No Publication	Below Top30 (Foreign Univ. Included)	Non-SKY Univ. in Korea	Law	No	00-10	2002	2014	13	0
3000003156	Male	35	11	No Publication	Below Top30 (Foreign Univ. Included)	Non-SKY Univ. in Korea	Athletic	No	00-10	2006	2014	9	0
3000003160	Female	40		3+ Publications		Non-SKY Univ. in Korea	History Archaeology	No	00-10	2007	2014	8	0
3000003161	Female	38		No Publication		Non-SKY Univ. in Korea	Other Asian Language and Literature	No	00-10	2009	2014	6	0
3000003164	Male	38		1 Publication		Abroad, Non-Top100	Religions	No	00-10	2003	2005	3	1
3000003165	Female	36	14	No Publication	Top30	Abroad, Top100	Family Social Work	No	00-10	2003	2004	2	1
3000003171	Male	39	15	No Publication	Top5	Abroad, Top100	International Area Studies	No	00-10	2003	2014	12	0
3000003175	Male	41		No Publication		Abroad, Non-Top100	Economics	No	90-99	1993	2014	22	0
3000003176	Female	40	17	3+ Publications	Below Top30 (Foreign Univ. Included)	SKY Univ. in Korea	Athletic	No	00-10	2006	2007	2	1
3000003178	Male	38		No Publication		SKY Univ. in Korea	Political Science	No	00-10	2003	2014	12	0
3000003180	Male	37	14	No Publication	Top5	Abroad, Non-Top100	Economics	No	00-10	2003	2014	12	0
3000003183	Female	43	21	3+ Publications	Top5	Abroad, Top100	Education	No	00-10	2007	2009	3	1
3000003186	Male	39	16	No Publication	Top5	SKY Univ. in Korea	Education	No	00-10	2002	2005	4	1
3000003189	Female	35	13	1 Publication	Below Top30 (Foreign Univ. Included)	SKY Univ. in Korea	Psychology	No	00-10	2003	2009	7	1
3000003208	Male	36		3+ Publications		Non-SKY Univ. in Korea	English and American Language and Literature	No	00-10	2007	2014	8	0
3000003216	Female	31		3+ Publications		Non-SKY Univ. in Korea	Earth Geography	No	00-10	2007	2014	8	0
3000003217	Female	31	8	2 Publications	Below Top30 (Foreign Univ. Included)	Abroad, Non-Top100	Education	No	00-10	2006	2014	9	0
3000003222	Male	33	7	2 Publications	Top30	SKY Univ. in Korea	Business	No	00-10	2003	2006	4	1
3000003228	Male	34	9	No Publication	Top30	Abroad, Non-Top100	Business	No	00-10	2003	2004	2	1
3000003229	Male	36	13	No Publication	Below Top30 (Foreign Univ. Included)	Non-SKY Univ. in Korea	Education	No	00-10	2003	2014	12	0
3000003232	Female	42		No Publication		SKY Univ. in Korea	Korean Language and Literature	No	00-10	2006	2014	9	0
3000003235	Male	34	8	No Publication	Top10	Non-SKY Univ. in Korea	Law	No	80-89	1989	2014	26	0
3000003238	Female	31	9	3+ Publications	Top30		Korean Language and Literature	No	00-10	2006	2009	4	1
3000003243	Male	30		No Publication		Non-SKY Univ. in Korea	Education	No	90-99	1999	2012	14	1
3000003244	Female	34		No Publication		Non-SKY Univ. in Korea	Business	No	00-10	2006	2014	9	0
3000003245	Male	43		No Publication		Abroad, Non-Top100	Education	No	00-10	2003	2014	12	0
3000003246	Male	47	21	No Publication	Below Top30 (Foreign Univ. Included)	Non-SKY Univ. in Korea	Korean Language and Literature	No	00-10	2002	2014	13	0
3000003247	Female	32	9	2 Publications	Top30	SKY Univ. in Korea	Home Management	No	00-10	2003	2010	8	1
3000003251	Male	38	13	No Publication	Top30	Abroad, Top100	Education	No	00-10	2003	2014	12	0
3000003255	Female	33		No Publication		Non-SKY Univ. in Korea	Public Administration	No	90-99	1998	2014	17	0
3000003257	Male	47		No Publication		Non-SKY Univ. in Korea	Business	No	00-10	2002	2014	13	0
3000003259	Male	39		3+ Publications		Non-SKY Univ. in Korea	Public Administration	No	00-10	2007	2014	8	1
3000003260	Male	36		3+ Publications		Non-SKY Univ. in Korea	History Archaeology	No	00-10	2009	2014	6	0
3000003261	Female	34	11	1 Publication	Top10	SKY Univ. in Korea	Chinese Literature	No	00-10	2003	2014	12	0
3000003264	Female	32	8	No Publication	Top5	Abroad, Non-Top100	Family Social Work	Yes	00-10	2009	2014	6	0
3000003274	Female	30	7	No Publication	Top10	Abroad, Top100	Sociology	No	00-10	2004	2008	5	1
3000003278	Female	36		1 Publication		SKY Univ. in Korea	Business	No	00-10	2008	2014	7	0
3000003279	Female	31	7	No Publication	Below Top30 (Foreign Univ. Included)	SKY Univ. in Korea	Biology	No	00-10	2008	2014	7	0
3000003283	Male	40	18	3+ Publications	Top30	Non-SKY Univ. in Korea	Religions	No	00-10	2008	2014	7	0
3000003286	Female	43		No Publication	Top10	Abroad, Non-Top100	LIS	Yes	90-99	1999	2014	16	0
3000003287	Female	38	8	3+ Publications	Below Top30 (Foreign Univ. Included)	Non-SKY Univ. in Korea	Tourism	No	00-10	2008	2011	4	1
3000003289	Male	46	15	No Publication	Below Top30 (Foreign Univ. Included)	Non-SKY Univ. in Korea	Economics	No	90-99	1998	2014	17	0
3000003292	Female	33		No Publication		Non-SKY Univ. in Korea	Financial Accounting	No	00-10	2000	2009	10	1
3000003295	Male	39		No Publication		Abroad, Top100	Political Science	Yes	90-99	1998	2014	17	0
3000003297	Female	38	15	No Publication	Top30	Non-SKY Univ. in Korea	Public Administration	No	00-10	2005	2013	9	1
3000003300	Female	33		No Publication		Non-SKY Univ. in Korea	Financial Accounting	No	90-99	1998	2002	5	1
3000003302	Male	35	12	No Publication	Top30	Non-SKY Univ. in Korea	Trade	No	90-99	1998	2014	17	0
3000003303	Male	39	16	3+ Publications	Top30	Abroad, Non-Top100	Law	No	00-10	2003	2004	2	1
3000003306	Male	31	6	2 Publications	Top10	Non-SKY Univ. in Korea	Korean Language and Literature	No	00-10	2003	2010	8	1
3000003314	Female	38		3+ Publications		Non-SKY Univ. in Korea	Philosophy and Ethics	No	00-10	2008	2014	7	0
3000003318	Male	41	15	2 Publications	Top10	Non-SKY Univ. in Korea	Public Administration	No	00-10	2004	2014	11	0
3000003319	Female	35	12	No Publication	Top10	Non-SKY Univ. in Korea	Infant Education	No	00-10	2003	2006	4	1
3000003326	Female	46	21	2 Publications	Top30	Non-SKY Univ. in Korea	Korean Language and Literature	No	00-10	2008	2014	7	0
3000003327	Male	30	6	1 Publication	Top30	Non-SKY Univ. in Korea	Law	No	00-10	2006	2008	3	1
3000003331	Male	38		No Publication		Abroad, Non-Top100	Economics	No	00-10	2002	2014	13	0
3000003332	Male	32		No Publication		Non-SKY Univ. in Korea	Business	No	00-10	2008	2014	7	0
3000003341	Female	33		No Publication		Non-SKY Univ. in Korea	Media Broadcast Media Studies	No	00-10	2002	2014	13	0
3000003342	Male	46	16	No Publication	Top10	Abroad, Non-Top100	Sociology	No	00-10	2003	2010	8	1
3000003345	Female	33	9	2 Publications	Below Top30 (Foreign Univ. Included)	Non-SKY Univ. in Korea	Philosophy and Ethics	No	00-10	2007	2014	8	0
3000003348	Male	40	18	No Publication	Top5	Abroad, Non-Top100	Religions	No	00-10	2003	2009	7	1
3000003349	Male	36		No Publication		Non-SKY Univ. in Korea	Korean Language and Literature	No	00-10	2001	2014	14	0
3000003350	Male	35		3+ Publications		SKY Univ. in Korea	Earth Geography	No	00-10	2009	2014	6	0
3000003353	Male	43	19	No Publication	Top5	SKY Univ. in Korea	Education	No	00-10	2005	2007	3	1
3000003354	Male	37	10	3+ Publications	Top30	Non-SKY Univ. in Korea	Korean Language and Literature	No	00-10	2009	2014	6	0
3000003360	Male	31	8	3+ Publications	Below Top30 (Foreign Univ. Included)	Non-SKY Univ. in Korea	Tourism	No	00-10	2003	2004	2	1
3000003365	Female	31	8	No Publication	Top10	Non-SKY Univ. in Korea	English and American Language and Literature	No	00-10	2003	2011	9	1
3000003368	Male	42		No Publication		Abroad, Non-Top100	Religions	No	90-99	1998	2011	14	1
3000003369	Female	32	8	1 Publication	Top5	SKY Univ. in Korea	Athletic	No	00-10	2007	2014	8	0
3000003378	Male	42		No Publication		Non-SKY Univ. in Korea	Tourism	No	00-10	2002	2008	7	1
3000003388	Male	31	9	No Publication	Top5	SKY Univ. in Korea	Political Science	Yes	90-99	1996	2002	7	1
3000003389	Male	41	18	No Publication	Below Top30 (Foreign Univ. Included)	Abroad, Top100	Computer Science and Computer Engineering	No	00-10	2002	2014	13	0
3000003391	Female	36	14	No Publication	Top30	Non-SKY Univ. in Korea	Korean Language and Literature	No	00-10	2002	2014	13	0
3000003406	Female	35		2 Publications		Non-SKY Univ. in Korea	Education	No	00-10	2009	2012	4	1
3000003409	Female	37	14	No Publication	Top30	Abroad, Top100	Special Education	No	80-89	1982	1983	2	1
3000003410	Male	29	6	No Publication	Top5	SKY Univ. in Korea	Life Sciences	No	90-99	1992	2007	16	1
3000003416	Male	35	11	No Publication	Below Top30 (Foreign Univ. Included)	Abroad, Top100	Religions	No	00-10	2003	2014	12	0
3000003418	Male	40	17	1 Publication	Top5	Abroad, Non-Top100	History Archaeology	No	00-10	2002	2003	2	1
3000003421	Male	37	14	No Publication	Top5	SKY Univ. in Korea	English and American Language and Literature	No	90-99	1995	2003	9	1
3000003429	Male	34	7	2 Publications	Top30	Non-SKY Univ. in Korea	History Archaeology	No	00-10	2006	2014	9	0
3000003432	Female	38	15	No Publication	Top10	Abroad, Non-Top100	Advertising	No	00-10	2002	2003	2	1
3000003438	Male	41	12	No Publication	Below Top30 (Foreign Univ. Included)	Abroad, Non-Top100	Religions	No	90-99	1998	2005	8	1
3000003453	Male	39	11	No Publication		Non-SKY Univ. in Korea	Tourism	No	90-99	1994	1995	2	1
3000003454	Male	50		No Publication		Non-SKY Univ. in Korea	Economics	No	90-99	1998	2000	3	1
3000003455	Female	40		No Publication		Non-SKY Univ. in Korea	Language Education	No	00-10	2006	2013	8	1
3000003456	Male	53		No Publication		Non-SKY Univ. in Korea	Industrial Engineering	No	00-10	2009	2014	6	0
3000003457	Male	44		No Publication		Abroad, Top100	Political Science	No	00-10	2002	2014	13	0
3000003458	Female	43	20	1 Publication	Top30	Abroad, Non-Top100	Chinese Literature	No	00-10	2003	2014	12	0
3000003459	Male	37		No Publication		Abroad, Non-Top100	Religions	No	90-99	1998	2003	6	1
3000003466	Female	42		No Publication		Non-SKY Univ. in Korea	Trade	No	00-10	2008	2014	7	0
3000003470	Male	34	9	1 Publication	Below Top30 (Foreign Univ. Included)	Non-SKY Univ. in Korea	Business	No	00-10	2004	2014	11	0
3000003476	Female	41		3+ Publications		Non-SKY Univ. in Korea	Business	No	00-10	2004	2014	11	0
3000003477	Female	39	15	3+ Publications	Below Top30 (Foreign Univ. Included)	Non-SKY Univ. in Korea	Theatre and Film	No	00-10	2005	2014	10	0
3000003480	Male	37		No Publication		Non-SKY Univ. in Korea	Economics	No	90-99	1997	2014	18	0
3000003482	Male	41	17	No Publication	Top30	Non-SKY Univ. in Korea	Korean Language and Literature	No	90-99	1990	1995	6	1
3000003491	Female	38	15	2 Publications	Below Top30 (Foreign Univ. Included)	SKY Univ. in Korea	Law	No	00-10	2004	2010	7	1
3000003497	Male	37	11	2 Publications	Top10	Non-SKY Univ. in Korea	Law	No	00-10	2008	2014	7	0
3000003509	Female	38	3	No Publication	Below Top30 (Foreign Univ. Included)	Non-SKY Univ. in Korea	Instrumental Music	No	00-10	2009	2011	3	1
3000003512	Male	36	14	No Publication	Top10	Non-SKY Univ. in Korea	Physical Sciences	No	90-99	1993	2014	22	0
3000003514	Female	30	7	No Publication			Education	No	00-10	2001	2005	5	1
3000003515	Male	36		No Publication		Non-SKY Univ. in Korea	Education	No	90-99	1991	2014	24	0
3000003519	Female	30	7	No Publication	Top10	Abroad, Non-Top100	Chinese Literature	No	00-10	2000	2006	7	1
3000003528	Male	46	21	No Publication	Top5	SKY Univ. in Korea	Philosophy and Ethics	No	00-10	2000	2014	15	0
3000003529	Male	35	9	2 Publications	Below Top30 (Foreign Univ. Included)	Non-SKY Univ. in Korea	Business	No	00-10	2002	2010	9	1
3000003530	Male	44	22	No Publication	Top5	SKY Univ. in Korea	Korean Language and Literature	No	00-10	2003	2014	12	0
3000003531	Female	42	20	2 Publications	Top5	SKY Univ. in Korea	Composition	No	00-10	2009	2014	6	0
3000003536	Male	41	15	No Publication	Top5	SKY Univ. in Korea	Folk Culture Art History	No	90-99	1998	2014	17	0
3000003537	Male	31	10	No Publication	Top30	Non-SKY Univ. in Korea	Law	No	00-10	2000	2014	15	0
3000003538	Male	42	18	No Publication	Below Top30 (Foreign Univ. Included)	Abroad, Non-Top100	Business	No	00-10	2003	2004	2	1
3000003539	Male	39	11	No Publication	Below Top30 (Foreign Univ. Included)	Abroad, Top100	History Archaeology	No	00-10	2003	2014	12	0
3000003541	Male	39	11	3+ Publications	Top30	Non-SKY Univ. in Korea	Business	No	00-10	2003	2007	5	1
3000003547	Female	43	20	3+ Publications	Top30	Non-SKY Univ. in Korea	Infant Education	No	00-10	2005	2014	10	0
3000003556	Male	40	15	No Publication	Top5	Abroad, Non-Top100	Political Science	No	90-99	1990	2014	25	0
3000003562	Female	32	9	2 Publications	Top5	Abroad, Top100	Japanese Literature	No	00-10	2002	2009	8	1
3000003563	Male	32	7	3+ Publications	Top30	Non-SKY Univ. in Korea	Business	No	00-10	2001	2006	6	1
3000003564	Male	45	11	3+ Publications	Below Top30 (Foreign Univ. Included)	Non-SKY Univ. in Korea	Folk Culture Art History	No	00-10	2006	2014	9	0
3000003566	Male	33		No Publication		SKY Univ. in Korea	English and American Language and Literature	No	90-99	1999	2007	9	1
3000003567	Female	42		No Publication		Abroad, Non-Top100	Social Education	No	00-10	2006	2014	9	0
3000003568	Male	38		3+ Publications		Non-SKY Univ. in Korea	English and American Language and Literature	No	00-10	2000	2001	2	1
3000003571	Female	54		No Publication		Non-SKY Univ. in Korea	Religions	No	00-10	2006	2014	9	0
3000003573	Female	37		3+ Publications		Non-SKY Univ. in Korea	Korean Language and Literature	No	00-10	2003	2011	9	1
3000003575	Male	44		No Publication		Abroad, Non-Top100	Religions	No	00-10	2003	2008	6	1
3000003577	Male	32	8	No Publication	Top10	Abroad, Non-Top100	Political Science	No	90-99	1991	2008	18	1
3000003580	Female	39	16	3+ Publications	Below Top30 (Foreign Univ. Included)	Non-SKY Univ. in Korea	Japanese Literature	No	00-10	2006	2014	9	0
3000003581	Female	31	8	2 Publications	Below Top30 (Foreign Univ. Included)	Non-SKY Univ. in Korea	Medicine	No	00-10	2000	2013	14	1
3000003585	Male	35	13	2 Publications	Below Top30 (Foreign Univ. Included)	SKY Univ. in Korea	Elementary Education	No	00-10	2003	2005	3	1
3000003595	Female	31		No Publication		SKY Univ. in Korea	Financial Accounting	No	00-10	2001	2005	5	1
3000003601	Female	33	10	No Publication	Top10	Abroad, Non-Top100	German Literature	No	90-99	1990	1994	5	1
3000003603	Female	35		3+ Publications		Non-SKY Univ. in Korea	Business	No	00-10	2005	2014	10	0
3000003608	Female	40		3+ Publications		Non-SKY Univ. in Korea	LIS	No	00-10	2006	2014	9	0
3000003612	Female	48		2 Publications		Non-SKY Univ. in Korea	Family Social Work	No	00-10	2009	2010	2	1
3000003619	Male	35	9	3+ Publications	Below Top30 (Foreign Univ. Included)	Non-SKY Univ. in Korea	Korean Language and Literature	No	00-10	2000	2010	11	1
3000003623	Male	35	9	3+ Publications	Below Top30 (Foreign Univ. Included)	Non-SKY Univ. in Korea	Athletic	No	00-10	2003	2014	12	0
3000003624	Female			1 Publication		Non-SKY Univ. in Korea	English and American Language and Literature	No	00-10	2003	2012	10	1
3000003630	Female	32	9	3+ Publications	Top30	Non-SKY Univ. in Korea	Spanish Literature	No	00-10	2003	2014	12	0
3000003632	Male	34	9	3+ Publications	Below Top30 (Foreign Univ. Included)	Non-SKY Univ. in Korea	Athletic	No	00-10	2007	2014	8	0
3000003637	Male	36	11	No Publication	Top5	SKY Univ. in Korea	German Literature	No	90-99	1997	2014	18	0
3000003638	Female	34	11	1 Publication	Top5	Non-SKY Univ. in Korea	Sociology	No	90-99	1996	2014	19	0
3000003639	Male	37	9	No Publication	Top30	Non-SKY Univ. in Korea	Philosophy and Ethics	No	90-99	1995	2014	20	0
3000003640	Female	33	9	2 Publications	Below Top30 (Foreign Univ. Included)	Abroad, Non-Top100	Chinese Literature	No	00-10	2003	2014	12	0
3000003642	Male	43		No Publication		Abroad, Non-Top100	Financial Accounting	No	90-99	1995	1997	3	1
3000003643	Male	35	6	No Publication	Top30	Non-SKY Univ. in Korea	Athletic	No	00-10	2001	2003	3	1
3000003644	Male	39		No Publication		Abroad, Top100	Economics	No	00-10	2003	2014	12	0
3000003649	Male	44		No Publication		Non-SKY Univ. in Korea	Business	No	00-10	2003	2014	12	0
3000003655	Female	38		1 Publication		SKY Univ. in Korea	Sociology	No	00-10	2009	2014	6	0
3000003660	Male	36	12	No Publication	Top30	Non-SKY Univ. in Korea	Business	No	00-10	2002	2010	9	1
3000003664	Male	30	7	1 Publication	Below Top30 (Foreign Univ. Included)	Non-SKY Univ. in Korea	Athletic	No	00-10	2003	2014	12	0
3000003669	Male	32	7	1 Publication	Top10		Language Education	No	00-10	2003	2004	2	1
3000003675	Male	34	8	No Publication	Top5	SKY Univ. in Korea	Psychology	No	00-10	2003	2014	12	0
3000003677	Male	36	12	2 Publications	Top10	Non-SKY Univ. in Korea	Chinese Literature	No	00-10	2003	2005	3	1
3000003682	Male	33	6	1 Publication	Top5	Abroad, Non-Top100	Sociology	No	00-10	2003	2009	7	1
3000003684	Female	35	13	No Publication	Below Top30 (Foreign Univ. Included)	SKY Univ. in Korea	Business	No	00-10	2006	2007	2	1
3000003685	Female	33	11	No Publication	Top5	SKY Univ. in Korea	Public Administration	No	00-10	2000	2014	15	0
3000003692	Male	33	7	No Publication	Below Top30 (Foreign Univ. Included)	Abroad, Top100	Economics	No	00-10	2002	2008	7	1
3000003693	Male	35	12	3+ Publications	Below Top30 (Foreign Univ. Included)	Non-SKY Univ. in Korea	Elementary Education	No	00-10	2009	2012	4	1
3000003694	Male	40		No Publication		Non-SKY Univ. in Korea	Korean Language and Literature	No	00-10	2005	2014	10	0
3000003696	Female	31	8	1 Publication	Top30	Non-SKY Univ. in Korea	Earth Geography	No	00-10	2002	2014	13	0
3000003699	Male	36	12	No Publication	Top30	Abroad, Non-Top100	Public Administration	No	00-10	2003	2007	5	1
3000003702	Female			No Publication		Non-SKY Univ. in Korea	Business	No	90-99	1996	2005	10	1
3000003703	Male	42	14	No Publication	Below Top30 (Foreign Univ. Included)	Abroad, Non-Top100	Sociology	No	00-10	2003	2014	12	0
3000003707	Female	47		No Publication		Abroad, Non-Top100	English and American Language and Literature	No	00-10	2003	2004	2	1
3000003708	Male	51		No Publication		Non-SKY Univ. in Korea	Public Administration	No	00-10	2009	2014	6	0
3000003722	Male	39		No Publication		Abroad, Non-Top100	Political Science	No	00-10	2004	2014	11	0
3000003725	Female	33	10	No Publication	Top10	Abroad, Non-Top100	Political Science	No	90-99	1990	2014	25	0
3000003726	Female	33	9	3+ Publications	Top5	SKY Univ. in Korea	Medicine	No	00-10	2006	2010	5	1
3000003728	Male	36	13	No Publication	Top5	Abroad, Non-Top100	Composition	No	00-10	2004	2009	6	1
3000003729	Male	40	7	No Publication	Below Top30 (Foreign Univ. Included)	Abroad, Non-Top100	Religions	No	00-10	2003	2014	12	0
3000003732	Male	36	12	2 Publications	Top5	SKY Univ. in Korea	Advertising	No	00-10	2003	2009	7	1
3000003736	Female	45	18	2 Publications	Below Top30 (Foreign Univ. Included)	Non-SKY Univ. in Korea	Infant Education	No	00-10	2005	2014	10	0
3000003740	Female	32	9	2 Publications	Top5	SKY Univ. in Korea	Social Education	No	00-10	2001	2014	14	0
3000003741	Male	34	8	3+ Publications	Top5	SKY Univ. in Korea	Economics	No	00-10	2003	2011	9	1
3000003742	Male	36	12	1 Publication	Top5	SKY Univ. in Korea	Physical Sciences	No	00-10	2002	2014	13	0
3000003757	Female	42		1 Publication		Non-SKY Univ. in Korea	Korean Language and Literature	No	00-10	2007	2014	8	0
3000003760	Male	39	12	3+ Publications	Top5	SKY Univ. in Korea	Social Education	No	00-10	2003	2014	12	0
3000003761	Male	33	8	2 Publications	Below Top30 (Foreign Univ. Included)	Non-SKY Univ. in Korea	Athletic	No	00-10	2008	2010	3	1
3000003763	Male			No Publication		Abroad, Non-Top100	Media Broadcast Media Studies	Yes	80-89	1982	2014	33	0
3000003764	Female	42	20	1 Publication	Below Top30 (Foreign Univ. Included)	Non-SKY Univ. in Korea	Korean Language and Literature	No	00-10	2003	2014	12	0
3000003766	Male	40	16	2 Publications	Top30	Non-SKY Univ. in Korea	History Archaeology	No	00-10	2003	2014	12	0
3000003774	Male	37	13	No Publication	Below Top30 (Foreign Univ. Included)	Abroad, Non-Top100	Religions	No	00-10	2003	2005	3	1
3000003776	Male	35	11	1 Publication	Top5	SKY Univ. in Korea	Religions	No	00-10	2003	2014	12	0
3000003777	Female	31	8	No Publication	Below Top30 (Foreign Univ. Included)	Non-SKY Univ. in Korea	Korean Language and Literature	No	00-10	2007	2014	8	0
3000003781	Male	47		No Publication		Abroad, Non-Top100	Media Broadcast Media Studies	No	00-10	2003	2014	12	0
3000003786	Female	38		No Publication		Abroad, Non-Top100	Psychology	No	00-10	2002	2014	13	0
3000003789	Female	44	22	No Publication	Below Top30 (Foreign Univ. Included)	Non-SKY Univ. in Korea	English and American Language and Literature	No	00-10	2002	2003	2	1
3000003793	Male	32	9	No Publication	Top5	Abroad, Top100	Economics	No	90-99	1997	2002	6	1
3000003794	Female	40		No Publication		Non-SKY Univ. in Korea	Japanese Literature	No	00-10	2004	2014	11	0
3000003797	Male	34	8	3+ Publications	Below Top30 (Foreign Univ. Included)	Abroad, Top100	Business	No	90-99	1999	2005	7	1
3000003798	Male	34	12	No Publication	Below Top30 (Foreign Univ. Included)	Non-SKY Univ. in Korea	Philosophy and Ethics	No	00-10	2001	2014	14	0
3000003800	Male	39	14	No Publication	Top30	Non-SKY Univ. in Korea	Political Science	No	00-10	2003	2014	12	0
3000003801	Female	38		No Publication		Non-SKY Univ. in Korea	Industrial Design	No	00-10	2005	2014	10	0
3000003808	Male	33		No Publication		Non-SKY Univ. in Korea	Education	No	90-99	1992	2009	18	1
3000003815	Male	31	7	No Publication	Top5	Abroad, Non-Top100	Composition	No	00-10	2001	2004	4	1
3000003816	Female	32	8	No Publication	Top30	Abroad, Top100	English and American Language and Literature	Yes	00-10	2001	2014	14	0
3000003819	Female	42	10	No Publication	Below Top30 (Foreign Univ. Included)	Non-SKY Univ. in Korea	Tourism	No	00-10	2006	2009	4	1
3000003820	Male	30	9	1 Publication	Top5	SKY Univ. in Korea	Economics	No	90-99	1998	2013	16	1
3000003822	Male	37	13	1 Publication	Top5	SKY Univ. in Korea	Sociology	No	00-10	2009	2014	6	0
3000003827	Female	39	16	No Publication	Top10	Abroad, Non-Top100	German Literature	No	00-10	2002	2011	10	1
3000003840	Male	35		No Publication		Abroad, Top100	Business	No	00-10	2008	2012	5	1
3000003845	Male	38	14	1 Publication	Top30	Abroad, Non-Top100	Philosophy and Ethics	No	00-10	2006	2013	8	1
3000003855	Male	32	9	3+ Publications	Top30	Non-SKY Univ. in Korea	Law	No	00-10	2009	2014	6	0
3000003859	Female	36	12	No Publication	Top10		Political Science	No	00-10	2003	2007	5	1
3000003860	Female	39	16	1 Publication	Top5	SKY Univ. in Korea	Chinese Literature	No	00-10	2003	2014	12	0
3000003865	Female	46	23	No Publication	Below Top30 (Foreign Univ. Included)	Abroad, Top100	Russian Language and Literature	Yes	90-99	1993	2014	22	0
3000003866	Male	29	15	No Publication	Below Top30 (Foreign Univ. Included)	Abroad, Non-Top100	Russian Language and Literature	Yes	80-89	1985	2014	30	0
3000003869	Male	40		No Publication		Non-SKY Univ. in Korea	Linguistics	No	00-10	2006	2014	9	0
3000003870	Male	43		No Publication		Abroad, Non-Top100	Education	No	00-10	2003	2014	12	0
3000003874	Female	29		No Publication			English and American Language and Literature	No	90-99	1998	2014	17	0
3000003891	Male	36	10	No Publication	Top30	Non-SKY Univ. in Korea	Political Science	No	90-99	1994	2014	21	0
3000003893	Male	43	22	No Publication	Top5	SKY Univ. in Korea	Business	No	00-10	2001	2014	14	0
3000003901	Female	31		No Publication		Abroad, Top100	Political Science	Yes	00-10	2003	2014	12	0
3000003902	Male	38	7	No Publication	Below Top30 (Foreign Univ. Included)	Non-SKY Univ. in Korea	Law	No	90-99	1999	2000	2	1
3000003905	Male	36	11	No Publication	Top10	Abroad, Top100	Business	No	00-10	2001	2006	6	1
3000003908	Female	35		No Publication		Non-SKY Univ. in Korea	Business	No	00-10	2003	2014	12	0
3000003910	Female	35	12	3+ Publications	Top5	SKY Univ. in Korea	Advertising	No	00-10	2000	2007	8	1
3000003911	Male	33	10	No Publication	Below Top30 (Foreign Univ. Included)	SKY Univ. in Korea	Korean Language and Literature	No	90-99	1996	2003	8	1
3000003918	Female	39		No Publication		Abroad, Non-Top100	Chinese Literature	No	00-10	2003	2010	8	1
3000003925	Male	43		No Publication		Abroad, Non-Top100	Law	No	00-10	2003	2014	12	0
3000003926	Female	34	11	No Publication	Top10	Non-SKY Univ. in Korea	Psychology	No	00-10	2000	2005	6	1
3000003931	Male	42		No Publication		Abroad, Non-Top100	Other Design	No	00-10	2004	2014	11	0
3000003932	Male	35	13	3+ Publications	Below Top30 (Foreign Univ. Included)	SKY Univ. in Korea	Language Education	No	00-10	2006	2010	5	1
3000003943	Male	49	19	3+ Publications	Below Top30 (Foreign Univ. Included)	Non-SKY Univ. in Korea	City Area Studies	No	00-10	2008	2010	3	1
3000003945	Male	33		No Publication		Non-SKY Univ. in Korea	Education	No	00-10	2004	2014	11	0
3000003952	Male	32		No Publication		Non-SKY Univ. in Korea	Business	No	90-99	1994	2006	13	1
3000003953	Male	31	8	1 Publication	Top5	Abroad, Top100	Family Social Work	No	00-10	2000	2008	9	1
3000003957	Female	37	13	2 Publications	Top5	SKY Univ. in Korea	Law	No	00-10	2002	2007	6	1
3000003960	Male	36	11	No Publication	Top30	Non-SKY Univ. in Korea	Education	No	90-99	1996	2014	19	0
3000003961	Male	39	16	3+ Publications	Top5	Abroad, Non-Top100	Liberal language and literature	No	00-10	2004	2014	11	0
3000003965	Female	33	11	No Publication	Below Top30 (Foreign Univ. Included)	Non-SKY Univ. in Korea	Education	No	00-10	2002	2014	13	0
3000003967	Male	38	12	No Publication	Top30	Abroad, Non-Top100	Public Administration	No	00-10	2003	2014	12	0
3000003975	Male	42	19	No Publication	Top30	Non-SKY Univ. in Korea	Sociology	No	00-10	2003	2014	12	0
3000003976	Male	33		No Publication		SKY Univ. in Korea	City Area Studies	No	00-10	2008	2014	7	0
3000003978	Male	42	11	No Publication	Top30	Non-SKY Univ. in Korea	Law	No	00-10	2001	2014	14	0
3000003979	Male	40	17	No Publication	Top30	Abroad, Top100	Religions	No	00-10	2003	2003	1	1
3000003981	Male	42	18	No Publication	Below Top30 (Foreign Univ. Included)	Non-SKY Univ. in Korea	Religions	No	90-99	1998	2004	7	1
3000003986	Male	40	17	3+ Publications	Below Top30 (Foreign Univ. Included)	SKY Univ. in Korea	Athletic	No	00-10	2002	2014	13	0
3000003988	Male	31		1 Publication		Non-SKY Univ. in Korea	Law	No	00-10	2003	2014	12	0
3000003992	Female	34		1 Publication		Non-SKY Univ. in Korea	English and American Language and Literature	Yes	00-10	2003	2014	12	0
3000003995	Male	59		No Publication		Non-SKY Univ. in Korea	Political Science	No	00-10	2006	2014	9	0
3000004000	Male	41	13	No Publication	Top30	Non-SKY Univ. in Korea	Business	No	90-99	1995	2014	20	0
3000004001	Female	39	15	2 Publications	Top30	Non-SKY Univ. in Korea	Special Education	No	00-10	2002	2003	2	1
3000004005	Male	34	7	1 Publication	Below Top30 (Foreign Univ. Included)	Non-SKY Univ. in Korea	Tourism	No	00-10	2003	2012	10	1
3000004010	Male	32	6	No Publication	Top5	SKY Univ. in Korea	German Literature	No	80-89	1989	1991	3	1
3000004011	Male	32		1 Publication		Non-SKY Univ. in Korea	Trade	No	00-10	2004	2013	10	1
3000004012	Male	38	14	No Publication	Below Top30 (Foreign Univ. Included)		Business	No	00-10	2003	2011	9	1
3000004016	Male	31	8	3+ Publications	Top30	SKY Univ. in Korea	Business	No	00-10	2006	2010	5	1
3000004022	Male	26	4	No Publication	Below Top30 (Foreign Univ. Included)	SKY Univ. in Korea	City Area Studies	No	00-10	2003	2014	12	0
3000004024	Male	42	18	No Publication	Top30	Abroad, Non-Top100	Language Education	No	00-10	2003	2005	3	1
3000004027	Female	31		No Publication		SKY Univ. in Korea	Education	No	00-10	2008	2014	7	0
3000004035	Male	34		No Publication		Abroad, Non-Top100	English and American Language and Literature	No	00-10	2001	2005	5	1
3000004036	Male	35		2 Publications		Abroad, Top100	Athletic	No	00-10	2007	2007	1	1
3000004037	Female	46	25	No Publication	Top30	SKY Univ. in Korea	English and American Language and Literature	No	00-10	2002	2014	13	0
3000004041	Male	31		No Publication		Non-SKY Univ. in Korea	Economics	No	00-10	2002	2014	13	0
3000004042	Male	40	17	1 Publication	Top5	Abroad, Non-Top100	Philosophy and Ethics	No	00-10	2008	2012	5	1
3000004048	Male	34	8	1 Publication	Below Top30 (Foreign Univ. Included)	Abroad, Non-Top100	Social Education	No	00-10	2003	2013	11	1
3000004058	Female	32	9	No Publication	Top30	Abroad, Top100	Instrumental Music	No	00-10	2002	2014	13	0
3000004060	Male	38	15	1 Publication	Top5	SKY Univ. in Korea	Economics	No	00-10	2001	2009	9	1
3000004065	Male	32	8	2 Publications	Top30	Non-SKY Univ. in Korea	Athletic	No	00-10	2007	2011	5	1
3000004070	Male	31	8	2 Publications	Top30	Non-SKY Univ. in Korea	Political Science	No	00-10	2000	2014	15	0
3000004074	Male	34	11	No Publication	Top30	Abroad, Non-Top100	Media Broadcast Media Studies	No	00-10	2001	2003	3	1
3000004075	Male	48		No Publication		Abroad, Non-Top100	Athletic	No	90-99	1999	2014	16	0
3000004080	Male	33	9	3+ Publications	Top30	Non-SKY Univ. in Korea	Korean Language and Literature	No	00-10	2007	2014	8	0
3000004084	Male	35		1 Publication		Non-SKY Univ. in Korea	Law	No	00-10	2009	2014	6	0
3000004088	Male	33	9	No Publication	Top10	Non-SKY Univ. in Korea	Athletic	No	90-99	1994	1998	5	1
3000004096	Female	33		No Publication	Below Top30 (Foreign Univ. Included)	Non-SKY Univ. in Korea	Business	No	00-10	2003	2014	12	0
3000004098	Female	36		2 Publications		SKY Univ. in Korea	Philosophy and Ethics	No	00-10	2008	2014	7	0
3000004105	Male	32	9	No Publication	Top5	Abroad, Top100	Economics	No	00-10	2002	2006	5	1
3000004109	Male					Abroad, Top100	Business	Yes	90-99	1991	2014	24	0
3000004113	Male	40		No Publication	Below Top30 (Foreign Univ. Included)	Non-SKY Univ. in Korea	Business	No	90-99	1994	2014	21	0
3000004119	Female	33	10	1 Publication	Top30	Non-SKY Univ. in Korea	English and American Language and Literature	No	00-10	2003	2014	12	0
3000004122	Male	38		3+ Publications		Non-SKY Univ. in Korea	Folk Culture Art History	No	90-99	1995	2014	20	0
3000004126	Female	40		3+ Publications		Non-SKY Univ. in Korea	Folk Culture Art History	No	00-10	2009	2014	6	0
3000004132	Female	37	12	3+ Publications	Top5	Abroad, Non-Top100	Economics	No	00-10	2002	2014	13	0
3000004133	Male	38	17	No Publication	Top30	Non-SKY Univ. in Korea	German Literature	No	00-10	2007	2014	8	0
3000004154	Female	34	10	No Publication	Below Top30 (Foreign Univ. Included)	Non-SKY Univ. in Korea	Korean Language and Literature	No	00-10	2003	2014	12	0
3000004155	Male	36	11	No Publication	Below Top30 (Foreign Univ. Included)	Non-SKY Univ. in Korea	Trade	No	00-10	2000	2009	10	1
3000004160	Male	42	14	No Publication	Top5	SKY Univ. in Korea	Korean Language and Literature	No	80-89	1982	2014	33	0
3000004162	Male	35	12	No Publication	Top5	Abroad, Top100	Psychology	No	80-89	1986	1987	2	1
3000004167	Male	31	9	1 Publication	Top5	Abroad, Top100	Sociology	No	80-89	1988	1992	5	1
3000004171	Male	41	16	No Publication	Top5	SKY Univ. in Korea	Korean Language and Literature	No	80-89	1982	1982	1	1
3000004174	Female		7	2 Publications	Top30	Non-SKY Univ. in Korea	Athletic	No	00-10	2002	2008	7	1
3000004176	Female	36	14	No Publication	Below Top30 (Foreign Univ. Included)	Non-SKY Univ. in Korea	English and American Language and Literature	No	00-10	2001	2014	14	0
3000004177	Female	37	15	1 Publication	Top10	Non-SKY Univ. in Korea	Education	No	00-10	2002	2014	13	0
3000004183	Male	34	10	No Publication	Top5	Abroad, Top100	Economics	No	80-89	1981	1981	1	1
3000004184	Male	32	9	No Publication	Top5	Abroad, Top100	Economics	No	80-89	1981	1984	4	1
3000004185	Male	33	11	3+ Publications	Top5	Abroad, Top100	Economics	No	80-89	1985	1985	1	1
3000004190	Male	38	15	No Publication	Top5	SKY Univ. in Korea	Family Social Work	No	90-99	1991	1991	1	1
3000004192	Male	38		3+ Publications		SKY Univ. in Korea	Korean Language and Literature	No	00-10	2007	2008	2	1
3000004193	Male	36		1 Publication		SKY Univ. in Korea	Business	No	00-10	2002	2004	3	1
3000004195	Male	39	13	No Publication	Below Top30 (Foreign Univ. Included)	Non-SKY Univ. in Korea	Public Administration	No	00-10	2003	2014	12	0
3000004196	Male	34	12	1 Publication	Below Top30 (Foreign Univ. Included)	Non-SKY Univ. in Korea	History Archaeology	No	00-10	2000	2014	15	0
3000004200	Female	37	13	No Publication	Top10	Non-SKY Univ. in Korea	Social Education	No	00-10	2003	2014	12	0
3000004209	Female	34		No Publication		Abroad, Non-Top100	French Literature	No	00-10	2002	2014	13	0
3000004210	Male	38		No Publication		Abroad, Non-Top100	Philosophy and Ethics	No	00-10	2003	2014	12	0
3000004213	Male	33		No Publication		Abroad, Top100	International Area Studies	No	00-10	2004	2014	11	0
3000004215	Female	32	9	No Publication	Top30	Abroad, Non-Top100	History Archaeology	No	00-10	2003	2013	11	1
3000004217	Female	37		3+ Publications		SKY Univ. in Korea	English and American Language and Literature	No	00-10	2006	2014	9	0
3000004219	Male	41		3+ Publications		Non-SKY Univ. in Korea	Athletic	No	00-10	2008	2014	7	0
3000004230	Male	32	9	2 Publications	Top10	Non-SKY Univ. in Korea	Athletic	No	00-10	2003	2003	1	1
3000004231	Male	39		No Publication		SKY Univ. in Korea	Education	No	00-10	2003	2014	12	0
3000004233	Male	32		No Publication		Abroad, Non-Top100	Family Social Work	No	90-99	1999	2014	16	0
3000004242	Male	36	8	1 Publication	Top5	SKY Univ. in Korea	Korean Language and Literature	No	80-89	1980	1981	2	1
3000004244	Male	33	11	No Publication	Top5	SKY Univ. in Korea	Korean Language and Literature	No	80-89	1981	1988	8	1
3000004248	Male	31	7	No Publication	Top30	Abroad, Non-Top100	Russian Language and Literature	No	80-89	1985	1985	1	1
3000004255	Male	38	10	No Publication	Top5	Abroad, Non-Top100	French Literature	No	80-89	1980	1981	2	1
3000004256	Male	34	6	No Publication	Below Top30 (Foreign Univ. Included)	Abroad, Non-Top100	French Literature	No	80-89	1981	1982	2	1
3000004257	Male	30	8	No Publication	Top5	Abroad, Top100	Other Design	No	90-99	1991	1994	4	1
3000004268	Male	30	7	No Publication	Top5	Abroad, Non-Top100	Media Broadcast Media Studies	No	00-10	2008	2012	5	1
3000004271	Male	30	8	No Publication	Top5	Abroad, Top100	Sociology	No	80-89	1980	1980	1	1
3000004276	Male	35	12	No Publication	Top5	Abroad, Non-Top100	Political Science	No	80-89	1982	1983	2	1
3000004277	Male	36	14	No Publication	Top5	Abroad, Top100	Political Science	No	80-89	1985	2014	30	0
3000004287	Female	34		1 Publication		Abroad, Non-Top100	Earth Geography	No	90-99	1994	2001	8	1
3000004288	Male	34	11	No Publication	Top5	Abroad, Top100	Business	No	80-89	1986	1988	3	1
3000004289	Male	33	10	No Publication	Top5	Abroad, Top100	Business	No	80-89	1986	1989	4	1
3000004291	Male	39	12	No Publication	Below Top30 (Foreign Univ. Included)	Abroad, Top100	Philosophy and Ethics	No	90-99	1993	1995	3	1
3000004300	Male	39	13	3+ Publications	Top10	Non-SKY Univ. in Korea	Japanese Literature	No	00-10	2003	2005	3	1
3000004306	Male	44	21	No Publication	Top10	Non-SKY Univ. in Korea	Business	No	00-10	2000	2002	3	1
3000004308	Female	47	23	No Publication	Top5	Non-SKY Univ. in Korea	Philosophy and Ethics	No	90-99	1993	2014	22	0
3000004309	Male	39		No Publication		SKY Univ. in Korea	Public Administration	No	00-10	2005	2014	10	0
3000004310	Male	32		No Publication		Non-SKY Univ. in Korea	Law	No	90-99	1998	2014	17	0
3000004311	Female	31	8	3+ Publications	Below Top30 (Foreign Univ. Included)	SKY Univ. in Korea	Nature education	No	00-10	2004	2014	11	0
3000004315	Male	33	7	1 Publication	Top30	Abroad, Non-Top100	Business	No	90-99	1990	1990	1	1
3000004316	Female	34	10	No Publication	Below Top30 (Foreign Univ. Included)	Abroad, Non-Top100	Economics	Yes	80-89	1984	2014	31	0
3000004317	Male	49	20	No Publication	Top30	SKY Univ. in Korea	Business	No	00-10	2004	2014	11	0
3000004322	Female	32	9	No Publication	Top5	Abroad, Non-Top100	Linguistics	Yes	00-10	2002	2014	13	0
3000004326	Male	33	7	3+ Publications	Top10	Non-SKY Univ. in Korea	Civil Engineering	No	00-10	2007	2010	4	1
3000004336	Male	35	13	No Publication	Top30	Non-SKY Univ. in Korea	English and American Language and Literature	No	90-99	1996	2002	7	1
3000004341	Male	30	5	No Publication	Top5	Abroad, Top100	Business	No	80-89	1985	1985	1	1
3000004342	Male	30	9	No Publication	Top5	Abroad, Top100	Business	No	80-89	1988	1989	2	1
3000004345	Male	27		No Publication		Abroad, Non-Top100	Economics	No	80-89	1981	1985	5	1
3000004349	Male	35	12	No Publication	Top5	Abroad, Non-Top100	Economics	No	90-99	1992	1997	6	1
3000004350	Female	35	13	No Publication	Top10	Abroad, Non-Top100	German Literature	No	90-99	1992	2014	23	0
3000004351	Female	35	12	No Publication	Top5	Abroad, Non-Top100	Arts and Physical Education	No	90-99	1992	2002	11	1
3000004353	Male	31		No Publication			.	No	80-89	1988	2014	27	0
3000004354	Male	37	13	No Publication			Business	No	90-99	1994	1996	3	1
3000004362	Male	46	23	No Publication	Top5	Non-SKY Univ. in Korea	Arts and Physical Education	No	80-89	1989	2014	26	0
3000004364	Male	31	6	No Publication	Top5	Abroad, Non-Top100	Athletic	No	80-89	1985	2014	30	0
3000004365	Male	39	12	No Publication	Top5	Abroad, Non-Top100	Economics	No	90-99	1993	2014	22	0
3000004369	Male	39	13	No Publication	Below Top30 (Foreign Univ. Included)	Abroad, Top100	.	No	90-99	1993	1994	2	1
3000004370	Male	38	10	2 Publications	Top5	Abroad, Top100	Athletic	No	90-99	1992	1998	7	1
3000004372	Male	40		No Publication		Abroad, Top100	Law	No	90-99	1994	1997	4	1
3000004373	Male	38		No Publication		Abroad, Non-Top100	Economics	No	90-99	1992	2014	23	0
3000004402	Female	35		3+ Publications		SKY Univ. in Korea	Chinese Literature	No	00-10	2003	2014	12	0
3000004406	Male	36	9	3+ Publications	Top10	Non-SKY Univ. in Korea	Trade	No	00-10	2004	2009	6	1
3000004407	Male	40	12	No Publication	Top10	Non-SKY Univ. in Korea	Trade	No	90-99	1999	2014	16	0
3000004411	Male	36		No Publication	Below Top30 (Foreign Univ. Included)	Abroad, Top100	Economics	No	90-99	1995	2014	20	0
3000004414	Male	40	14	1 Publication	Top30	Non-SKY Univ. in Korea	History Archaeology	No	90-99	1996	2003	8	1
3000004415	Male	29	6	No Publication	Below Top30 (Foreign Univ. Included)	Abroad, Non-Top100	City Area Studies	Yes	00-10	2002	2014	13	0
3000004417	Female	30	7	1 Publication	Top5	Abroad, Non-Top100	Russian Language and Literature	No	00-10	2003	2014	12	0
3000004424	Male	36		No Publication		SKY Univ. in Korea	Political Science	No	00-10	2003	2014	12	0
3000004425	Female	36	14	No Publication	Below Top30 (Foreign Univ. Included)	Non-SKY Univ. in Korea	French Literature	No	00-10	2007	2014	8	0
3000004428	Male	42	18	No Publication	Below Top30 (Foreign Univ. Included)	Abroad, Non-Top100	Religions	No	00-10	2003	2014	12	0
3000004429	Male	41		No Publication		Non-SKY Univ. in Korea	Public Administration	No	90-99	1998	2000	3	1
3000004430	Male	31		No Publication		Non-SKY Univ. in Korea	English and American Language and Literature	No	00-10	2004	2014	11	0
3000004434	Male	34	8	2 Publications	Top5	SKY Univ. in Korea	Korean Language and Literature	No	00-10	2007	2010	4	1
3000004439	Female	29	6	3+ Publications	Top5	SKY Univ. in Korea	Korean Language and Literature	No	00-10	2004	2011	8	1
3000004441	Male	39	16	No Publication	Top5	Abroad, Top100	Arts and Physical Education	No	80-89	1988	1991	4	1
3000004442	Male	53	28	No Publication	Top5	SKY Univ. in Korea	Korean Language and Literature	No	80-89	1982	2014	33	0
3000004448	Male	36	13	No Publication	Top5		History Archaeology	No	80-89	1980	1980	1	1
3000004452	Male	39	15	No Publication	Top30	Abroad, Non-Top100	Business	No	90-99	1991	1995	5	1
3000004453	Male	37	8	No Publication	Top5	Abroad, Top100	Business	No	80-89	1989	1995	7	1
3000004454	Female	34		No Publication		Abroad, Top100	Arts and Physical Education	No	80-89	1986	2011	26	1
3000004457	Female	31		No Publication		Abroad, Top100	Folk Culture Art History	No	80-89	1984	1996	13	1
3000004459	Male	38	14	2 Publications	Top5		Business	No	90-99	1991	1996	6	1
3000004460	Male	37	14	No Publication	Top5	Abroad, Non-Top100	Business	No	90-99	1990	2009	20	1
3000004461	Female	34	13	No Publication	Top30	Abroad, Top100	Education	No	80-89	1987	2006	20	1
3000004462	Male	31	8	No Publication	Top5	Abroad, Non-Top100	Public Administration	No	90-99	1994	2009	16	1
3000004464	Male	38		No Publication	Top30	Abroad, Non-Top100	Religions	No	80-89	1985	1993	9	1
3000004467	Female	35	13	No Publication	Below Top30 (Foreign Univ. Included)	Abroad, Top100	Psychology	No	80-89	1988	1990	3	1
3000004475	Female	34	10	No Publication	Below Top30 (Foreign Univ. Included)	Abroad, Top100	Family Social Work	No	80-89	1989	1990	2	1
3000004478	Male	39	16	3+ Publications	Top5	Abroad, Top100	Sociology	No	90-99	1993	1993	1	1
3000004481	Male	35	11	No Publication	Top5	SKY Univ. in Korea	Economics	No	90-99	1990	1990	1	1
3000004485	Male	38	11	No Publication	Top5	Abroad, Non-Top100	French Literature	No	90-99	1991	1992	2	1
3000004492	Male	35		No Publication		Abroad, Top100	Economics	No	00-10	2000	2006	7	1
3000004515	Male	36	9	2 Publications	Below Top30 (Foreign Univ. Included)	Non-SKY Univ. in Korea	Family Social Work	No	00-10	2004	2006	3	1
3000004519	Male	36		3+ Publications		Non-SKY Univ. in Korea	International Area Studies	No	00-10	2008	2014	7	0
3000004536	Male	33	9	No Publication	Top5	SKY Univ. in Korea	Psychology	No	00-10	2002	2007	6	1
3000004538	Female	30	7	3+ Publications	Top5	Abroad, Top100	Korean Language and Literature	No	00-10	2006	2008	3	1
3000004539	Male	35		1 Publication		SKY Univ. in Korea	Sociology	No	00-10	2003	2014	12	0
3000004541	Male	36	14	No Publication	Top5	Abroad, Non-Top100	Religions	No	00-10	2002	2008	7	1
3000004545	Male	43	16	No Publication	Below Top30 (Foreign Univ. Included)	Abroad, Non-Top100	Religions	No	00-10	2003	2014	12	0
3000004547	Male	31	8	No Publication	Below Top30 (Foreign Univ. Included)	Abroad, Non-Top100	Public Administration	No	00-10	2003	2014	12	0
3000004548	Male	31	7	No Publication	Below Top30 (Foreign Univ. Included)	Abroad, Top100	Business	No	90-99	1994	2003	10	1
3000004549	Male	28		No Publication		Abroad, Top100	Economics	No	90-99	1992	2013	22	1
3000004552	Male	28	5	1 Publication	Top5	Abroad, Non-Top100	Education	No	90-99	1993	2001	9	1
3000004564	Male	40	17	No Publication	Top5	Abroad, Top100	German Literature	No	80-89	1984	1984	1	1
3000004565	Male	45	21	No Publication	Top5	Non-SKY Univ. in Korea	Law	No	90-99	1994	1995	2	1
3000004566	Male	30	8	No Publication	Top5		Law	No	80-89	1984	1991	8	1
3000004567	Male	38	15	3+ Publications	Top5	SKY Univ. in Korea	Law	No	90-99	1992	1995	4	1
3000004568	Male	35	12	No Publication	Top5	Non-SKY Univ. in Korea	Law	No	90-99	1990	1995	6	1
3000004571	Female	34	12	No Publication	Top30	Abroad, Non-Top100	Infant Education	No	90-99	1992	1993	2	1
3000004574	Male	34	9	2 Publications	Below Top30 (Foreign Univ. Included)	Abroad, Non-Top100	Chinese Literature	No	80-89	1983	1990	8	1
3000004575	Male	39	15	1 Publication	Top5	Abroad, Non-Top100	Philosophy and Ethics	No	00-10	2003	2014	12	0
3000004588	Female	39		No Publication		Non-SKY Univ. in Korea	Psychology	No	00-10	2007	2014	8	0
3000004591	Male	36	9	No Publication	Top5	Abroad, Top100	Arts and Physical Education	No	90-99	1999	2009	11	1
3000004593	Male	35	7	2 Publications	Below Top30 (Foreign Univ. Included)	Non-SKY Univ. in Korea	Political Science	No	00-10	2003	2009	7	1
3000004595	Male	35	11	No Publication	Top30	Non-SKY Univ. in Korea	Trade	No	90-99	1997	2007	11	1
3000004596	Female	38		No Publication		Non-SKY Univ. in Korea	LIS	No	00-10	2004	2014	11	0
3000004602	Male	39	14	3+ Publications	Top5	SKY Univ. in Korea	Korean Language and Literature	No	00-10	2009	2014	6	0
3000004605	Female	30		3+ Publications		Non-SKY Univ. in Korea	Public Administration	No	00-10	2005	2014	10	0
3000004608	Male	44	15	No Publication	Below Top30 (Foreign Univ. Included)	Non-SKY Univ. in Korea	Education	No	00-10	2002	2014	13	0
3000004613	Male	33	10	No Publication			English and American Language and Literature	No	90-99	1994	1997	4	1
3000004614	Male	41	16	3+ Publications	Below Top30 (Foreign Univ. Included)	Non-SKY Univ. in Korea	Athletic	No	00-10	2000	2003	4	1
3000004616	Female	37	15	No Publication	Top10	Abroad, Non-Top100	Sociology	No	00-10	2000	2014	15	0
3000004619	Male	42	15	3+ Publications	Top5	SKY Univ. in Korea	Korean Language and Literature	No	00-10	2003	2014	12	0
3000004625	Male	45		No Publication		Abroad, Non-Top100	Religions	No	00-10	2003	2014	12	0
3000004626	Female	30	8	3+ Publications	Top10	Abroad, Non-Top100	Chinese Literature	No	00-10	2003	2014	12	0
3000004630	Male	33		No Publication		Non-SKY Univ. in Korea	Business	No	00-10	2007	2014	8	0
3000004634	Male	40	12	2 Publications	Top10	Non-SKY Univ. in Korea	Advertising	No	00-10	2003	2004	2	1
3000004638	Male	31	3	No Publication	Below Top30 (Foreign Univ. Included)	Non-SKY Univ. in Korea	Education	No	00-10	2000	2014	15	0
3000004640	Female	30	7	No Publication	Below Top30 (Foreign Univ. Included)	Abroad, Top100	Linguistics	Yes	90-99	1996	1999	4	1
3000004641	Female	41	18	2 Publications	Top10	Non-SKY Univ. in Korea	.	No	00-10	2006	2012	7	1
3000004643	Male	38		No Publication		Abroad, Top100	Public Administration	No	90-99	1990	1992	3	1
3000004646	Male	34	11	No Publication	Top5	SKY Univ. in Korea	Korean Language and Literature	No	80-89	1986	1987	2	1
3000004649	Male	33		No Publication		Abroad, Non-Top100	French Literature	No	80-89	1985	1987	3	1
3000004650	Female	30	8	No Publication	Top5	Abroad, Non-Top100	French Literature	No	80-89	1985	1985	1	1
3000004661	Male	33	10	No Publication	Top5	SKY Univ. in Korea	English and American Language and Literature	No	80-89	1982	1991	10	1
3000004668	Male	35	11	No Publication	Top5	Abroad, Top100	History Archaeology	No	80-89	1985	2013	29	1
3000004675	Female	30	6	No Publication	Top10	Abroad, Non-Top100	Education	No	00-10	2003	2006	4	1
3000004676	Male	33	10	No Publication	Top5	Abroad, Top100	Economics	No	00-10	2003	2010	8	1
3000004694	Male	34	7	2 Publications	Top10	Abroad, Non-Top100	International Area Studies	No	00-10	2004	2014	11	0
3000004696	Male	31	8	No Publication	Below Top30 (Foreign Univ. Included)	SKY Univ. in Korea	Education	No	90-99	1999	2014	16	0
3000004697	Male	31		No Publication		Non-SKY Univ. in Korea	Business	No	00-10	2006	2014	9	0
3000004699	Female	37	12	3+ Publications	Below Top30 (Foreign Univ. Included)	Non-SKY Univ. in Korea	Korean Language and Literature	No	00-10	2004	2014	11	0
3000004721	Female	48	26	No Publication	Below Top30 (Foreign Univ. Included)	Non-SKY Univ. in Korea	English and American Language and Literature	No	00-10	2007	2014	8	0
3000004725	Female	36	9	3+ Publications	Below Top30 (Foreign Univ. Included)	Non-SKY Univ. in Korea	Tourism	No	00-10	2008	2014	7	0
3000004729	Male	37		No Publication		Abroad, Top100	Business	No	00-10	2004	2014	11	0
3000004730	Female	31	5	No Publication	Top10	Non-SKY Univ. in Korea	Family Social Work	No	00-10	2003	2007	5	1
3000004734	Female	32	10	1 Publication	Below Top30 (Foreign Univ. Included)	Abroad, Non-Top100	German Literature	No	00-10	2002	2005	4	1
3000004735	Female	35	11	2 Publications	Top30	Abroad, Top100	Japanese Literature	No	00-10	2003	2007	5	1
3000004736	Female	36	14	1 Publication	Top30	Non-SKY Univ. in Korea	Japanese Literature	No	00-10	2003	2014	12	0
3000004737	Male	36		No Publication		Non-SKY Univ. in Korea	Athletic	No	00-10	2004	2014	11	0
3000004741	Male	33		1 Publication		Abroad, Non-Top100	Law	No	90-99	1991	1996	6	1
3000004742	Male	35		No Publication		Abroad, Non-Top100	Philosophy and Ethics	No	90-99	1994	2001	8	1
3000004743	Male	38	12	No Publication	Top5		Philosophy and Ethics	No	80-89	1981	1988	8	1
3000004744	Male	57	29	No Publication	Top5	Non-SKY Univ. in Korea	Business	No	80-89	1986	2014	29	0
3000004749	Male	34		No Publication		Abroad, Non-Top100	Economics	No	80-89	1983	1983	1	1
3000004761	Male	32	8	No Publication	Top10	Abroad, Non-Top100	Tourism	No	80-89	1986	1989	4	1
3000004762	Male	39	16	No Publication	Top5	Abroad, Top100	City Area Studies	No	80-89	1988	1992	5	1
3000004765	Male	37	12	No Publication	Top5		German Literature	No	80-89	1980	2014	35	0
3000004768	Female	40		No Publication		Non-SKY Univ. in Korea	Clothing	No	00-10	2004	2014	11	0
3000004774	Male	36	13	No Publication	Top5	Abroad, Top100	Athletic	No	00-10	2002	2005	4	1
3000004777	Male	42	16	No Publication	Top30	Non-SKY Univ. in Korea	Japanese Literature	No	90-99	1998	2010	13	1
3000004778	Female	34	10	3+ Publications	Below Top30 (Foreign Univ. Included)	SKY Univ. in Korea	Athletic	No	00-10	2007	2010	4	1
3000004780	Female	45		2 Publications		Non-SKY Univ. in Korea	International Area Studies	No	00-10	2009	2014	6	0
3000004781	Male	30		No Publication		SKY Univ. in Korea	Business	No	90-99	1990	2003	14	1
3000004782	Male	35	13	3+ Publications	Top5	SKY Univ. in Korea	History Archaeology	No	00-10	2000	2012	13	1
3000004790	Male	38	14	1 Publication	Top5	Abroad, Top100	History Archaeology	Yes	00-10	2008	2010	3	1
3000004792	Male	40		No Publication		Abroad, Non-Top100	Media Broadcast Media Studies	No	00-10	2009	2014	6	0
3000004793	Male	35	8	No Publication	Top5	Abroad, Non-Top100	City Area Studies	Yes	00-10	2003	2014	12	0
3000004795	Female	29	6	1 Publication	Below Top30 (Foreign Univ. Included)	Abroad, Non-Top100	Chinese Literature	No	00-10	2002	2012	11	1
3000004797	Female	40		2 Publications		Non-SKY Univ. in Korea	Other Design	No	00-10	2009	2014	6	0
3000004798	Male	40		No Publication		SKY Univ. in Korea	Education	No	90-99	1998	2014	17	0
3000004801	Female		10	3+ Publications	Below Top30 (Foreign Univ. Included)	Non-SKY Univ. in Korea	Financial Accounting	No	00-10	2003	2004	2	1
3000004803	Male	31	9	3+ Publications	Below Top30 (Foreign Univ. Included)	Non-SKY Univ. in Korea	Athletic	No	00-10	2003	2014	12	0
3000004806	Male	33	7	No Publication	Top5	SKY Univ. in Korea	Financial Accounting	No	00-10	2002	2006	5	1
3000004807	Male	36	7	No Publication	Below Top30 (Foreign Univ. Included)	Abroad, Non-Top100	Economics	No	00-10	2002	2009	8	1
3000004808	Male	37		No Publication		Non-SKY Univ. in Korea	Law	No	00-10	2003	2014	12	0
3000004813	Female	39		No Publication		Abroad, Non-Top100	Japanese Literature	No	00-10	2005	2014	10	0
3000004815	Male	32	6	No Publication	Top30	Non-SKY Univ. in Korea	Business	No	00-10	2006	2008	3	1
3000004823	Female	31	6	3+ Publications	Below Top30 (Foreign Univ. Included)	Abroad, Non-Top100	Chinese Literature	No	00-10	2008	2014	7	0
3000004826	Female	38	14	No Publication	Top10	Abroad, Non-Top100	Philosophy and Ethics	No	00-10	2004	2012	9	1
3000004830	Male	34	7	3+ Publications	Below Top30 (Foreign Univ. Included)	Non-SKY Univ. in Korea	Athletic	No	00-10	2005	2005	1	1
3000004832	Male	33	7	No Publication	Top10	Non-SKY Univ. in Korea	Advertising	No	00-10	2003	2003	1	1
3000004859	Male	34	8	No Publication	Top5	Abroad, Non-Top100	Law	No	90-99	1993	2005	13	1
3000004867	Female	33		No Publication		Abroad, Non-Top100	German Literature	No	00-10	2000	2014	15	0
3000004870	Male	40		No Publication		Abroad, Non-Top100	Philosophy and Ethics	No	00-10	2002	2004	3	1
3000004872	Female	30	8	No Publication	Top10	Abroad, Top100	Arts and Physical Education	No	90-99	1990	2011	22	1
3000004874	Male	39		No Publication		Non-SKY Univ. in Korea	Law	No	00-10	2009	2014	6	0
3000004878	Male	32	7	3+ Publications	Below Top30 (Foreign Univ. Included)	Non-SKY Univ. in Korea	Athletic	No	00-10	2006	2011	6	1
3000004884	Female	33		3+ Publications		Non-SKY Univ. in Korea	Family Social Work	No	00-10	2005	2006	2	1
3000004893	Female	35	13	No Publication	Top5	Non-SKY Univ. in Korea	English and American Language and Literature	No	00-10	2003	2014	12	0
3000004896	Male	38		No Publication		SKY Univ. in Korea	Business	No	90-99	1999	2014	16	0
3000004898	Male	44	19	No Publication	Top30	Non-SKY Univ. in Korea	Family Social Work	No	00-10	2006	2014	9	0
3000004902	Male	44		No Publication		Non-SKY Univ. in Korea	Athletic	No	00-10	2004	2005	2	1
3000004910	Male	36	10	No Publication	Below Top30 (Foreign Univ. Included)	Abroad, Non-Top100	Economics	No	00-10	2003	2014	12	0
3000004911	Male	37	14	No Publication	Top10	SKY Univ. in Korea	Business	No	00-10	2005	2010	6	1
3000004913	Male	34	11	2 Publications	Top5	SKY Univ. in Korea	Earth Geography	No	00-10	2007	2014	8	0
3000004914	Male	39		No Publication		Non-SKY Univ. in Korea	Business	No	00-10	2008	2010	3	1
3000004919	Male	31	7	1 Publication	Top5	Abroad, Non-Top100	Law	No	00-10	2003	2003	1	1
3000004920	Female	33	10	No Publication	Top10	Non-SKY Univ. in Korea	Law	No	00-10	2002	2007	6	1
3000004921	Male	37	12	3+ Publications	Top30	Non-SKY Univ. in Korea	History Archaeology	No	00-10	2009	2014	6	0
3000004926	Male	35	9	1 Publication	Top10	Abroad, Non-Top100	Business	No	00-10	2000	2009	10	1
3000004927	Male	35	13	3+ Publications	Top5	SKY Univ. in Korea	Korean Language and Literature	No	00-10	2007	2011	5	1
3000004928	Male	49		3+ Publications		Non-SKY Univ. in Korea	Political Science	No	00-10	2009	2014	6	0
3000004936	Male	36	7	No Publication	Top5	Abroad, Top100	Language Education	No	90-99	1990	1992	3	1
3000004937	Female	38	14	No Publication	Top5	Abroad, Non-Top100	Philosophy and Ethics	No	90-99	1992	2014	23	0
3000004938	Male	38	10	No Publication	Top5	Abroad, Non-Top100	Education	No	90-99	1993	1994	2	1
3000004939	Male	36		No Publication		Abroad, Non-Top100	Education	No	90-99	1991	2014	24	0
3000004940	Male	35	12	No Publication	Top5	Abroad, Non-Top100	Law	No	90-99	1991	1992	2	1
3000004944	Female	32	9	No Publication	Top5	Abroad, Top100	English and American Language and Literature	No	90-99	1992	1992	1	1
3000004945	Male	34	8	No Publication	Top5	Abroad, Top100	English and American Language and Literature	No	90-99	1994	1996	3	1
3000004946	Male	39		No Publication		Abroad, Non-Top100	Religions	No	90-99	1992	2003	12	1
3000004949	Male	49		No Publication		Abroad, Top100	Media Broadcast Media Studies	No	00-10	2002	2014	13	0
3000004951	Female	33	10	No Publication	Top5	Abroad, Top100	English and American Language and Literature	No	80-89	1987	1987	1	1
3000004953	Male	38		No Publication		Abroad, Non-Top100	Economics	No	90-99	1992	2014	23	0
3000004962	Male	34		1 Publication		SKY Univ. in Korea	Education	No	00-10	2008	2014	7	0
3000004965	Female	37	9	No Publication	Top30	Abroad, Non-Top100	Philosophy and Ethics	No	00-10	2003	2014	12	0
3000004966	Male	35		3+ Publications		Non-SKY Univ. in Korea	Business	No	00-10	2003	2012	10	1
3000004968	Male	34		3+ Publications	Below Top30 (Foreign Univ. Included)	Non-SKY Univ. in Korea	Infant Education	No	00-10	2007	2009	3	1
3000004971	Male	33	9	1 Publication	Top30	Non-SKY Univ. in Korea	German Literature	No	00-10	2003	2014	12	0
3000004975	Female	38	13	No Publication	Top5	SKY Univ. in Korea	Korean Language and Literature	No	00-10	2003	2007	5	1
3000004980	Male	40	13	No Publication	Below Top30 (Foreign Univ. Included)	Non-SKY Univ. in Korea	Trade	No	90-99	1999	2011	13	1
3000004989	Male	34	8	No Publication	Top5	Abroad, Top100	Sociology	Yes	00-10	2007	2010	4	1
3000004992	Male	33	11	No Publication	Top5	Abroad, Non-Top100	Political Science	No	00-10	2003	2006	4	1
3000004995	Male	35		No Publication		Abroad, Non-Top100	Economics	No	00-10	2000	2014	15	0
3000004999	Female	39	12	3+ Publications	Top30	Non-SKY Univ. in Korea	Trade	No	00-10	2003	2007	5	1
3000005002	Female	33		No Publication		Non-SKY Univ. in Korea	English and American Language and Literature	No	90-99	1999	2004	6	1
3000005014	Male	44		No Publication		Non-SKY Univ. in Korea	Public Administration	No	00-10	2006	2014	9	0
3000005019	Male	33	7	No Publication	Below Top30 (Foreign Univ. Included)	Non-SKY Univ. in Korea	Trade	No	00-10	2004	2009	6	1
3000005020	Male	61	35	No Publication	Top10	Non-SKY Univ. in Korea	Trade	No	90-99	1999	2014	16	0
3000005022	Male	33	6	No Publication	Below Top30 (Foreign Univ. Included)	Non-SKY Univ. in Korea	Korean Language and Literature	No	00-10	2003	2014	12	0
3000005023	Male	36	14	3+ Publications	Top5	SKY Univ. in Korea	Korean Language and Literature	No	00-10	2002	2009	8	1
3000005025	Male	40	17	1 Publication	Top5	SKY Univ. in Korea	LIS	No	00-10	2003	2009	7	1
3000005027	Male	33	8	3+ Publications	Below Top30 (Foreign Univ. Included)	Non-SKY Univ. in Korea	Athletic	No	00-10	2005	2014	10	0
3000005030	Male		16	No Publication	Below Top30 (Foreign Univ. Included)	Abroad, Non-Top100	Religions	No	90-99	1993	1996	4	1
3000005034	Male	30	7	No Publication	Top5	Abroad, Top100	English and American Language and Literature	No	90-99	1990	1991	2	1
3000005036	Male	35	12	No Publication	Top5	Abroad, Non-Top100	Chinese Literature	No	80-89	1981	1981	1	1
3000005038	Male	35	10	1 Publication	Top5	Abroad, Non-Top100	Chinese Literature	No	90-99	1992	1993	2	1
3000005049	Male	50		No Publication		Non-SKY Univ. in Korea	Athletic	No	90-99	1996	2014	19	0
3000005055	Male	45	23	No Publication	Below Top30 (Foreign Univ. Included)	Non-SKY Univ. in Korea	Athletic	No	00-10	2000	2006	7	1
3000005062	Male	34	12	No Publication	Top5	SKY Univ. in Korea	City Area Studies	No	00-10	2003	2014	12	0
3000005063	Male	33		No Publication		Non-SKY Univ. in Korea	Business	No	00-10	2003	2014	12	0
3000005065	Female	34		No Publication		Non-SKY Univ. in Korea	Dancing	No	00-10	2006	2006	1	1
3000005070	Male	37		1 Publication		Non-SKY Univ. in Korea	Folk Culture Art History	No	00-10	2007	2014	8	0
3000005071	Male	32	6	3+ Publications	Below Top30 (Foreign Univ. Included)	Non-SKY Univ. in Korea	Public Administration	No	00-10	2007	2013	7	1
3000005073	Female	40	17	3+ Publications	Top30	Non-SKY Univ. in Korea	Spanish Literature	No	00-10	2003	2013	11	1
3000005074	Male	33	7	No Publication	Top30	Non-SKY Univ. in Korea	Other Design	No	00-10	2007	2008	2	1
3000005077	Male	33	10	No Publication	Below Top30 (Foreign Univ. Included)	Non-SKY Univ. in Korea	Korean Language and Literature	No	00-10	2008	2013	6	1
3000005078	Female	33	11	1 Publication	Below Top30 (Foreign Univ. Included)	Abroad, Top100	Economics	No	00-10	2008	2011	4	1
3000005081	Male	34	9	No Publication	Top5	Abroad, Top100	Family Social Work	No	00-10	2003	2004	2	1
3000005093	Male	31	5	1 Publication	Top30	Non-SKY Univ. in Korea	Korean Language and Literature	Yes	00-10	2003	2012	10	1
3000005097	Female	31	8	1 Publication	Below Top30 (Foreign Univ. Included)	Non-SKY Univ. in Korea	Dancing	No	00-10	2008	2014	7	0
3000005098	Female	38	15	1 Publication	Top30	Non-SKY Univ. in Korea	German Literature	No	00-10	2004	2014	11	0
3000005102	Female	39	16	1 Publication	Top10	Non-SKY Univ. in Korea	English and American Language and Literature	No	90-99	1992	1998	7	1
3000005104	Female	44	20	3+ Publications	Below Top30 (Foreign Univ. Included)	Non-SKY Univ. in Korea	History Archaeology	No	00-10	2005	2013	9	1
3000005107	Female	38	16	No Publication	Top10	Non-SKY Univ. in Korea	Family Social Work	No	00-10	2005	2007	3	1
3000005110	Male	33	10	3+ Publications	Top10	Non-SKY Univ. in Korea	Trade	No	00-10	2008	2011	4	1
3000005111	Male	37	13	No Publication	Top30	Non-SKY Univ. in Korea	Philosophy and Ethics	No	00-10	2003	2014	12	0
3000005114	Male	36	12	No Publication	Top30	Abroad, Non-Top100	Russian Language and Literature	No	80-89	1986	1986	1	1
3000005126	Female	28	6	No Publication	Top30	Abroad, Non-Top100	Spanish Literature	No	80-89	1987	1988	2	1
3000005134	Male	41		No Publication		Abroad, Non-Top100	Philosophy and Ethics	No	90-99	1993	2011	19	1
3000005135	Male	44		2 Publications		Non-SKY Univ. in Korea	Korean Language and Literature	No	90-99	1991	1994	4	1
3000005136	Male	43		No Publication		Non-SKY Univ. in Korea	Athletic	No	90-99	1991	1992	2	1
3000005137	Male	37	13	No Publication	Top5	Abroad, Top100	Athletic	No	90-99	1990	1991	2	1
3000005152	Male	37	14	No Publication	Top5	Abroad, Top100	English and American Language and Literature	No	90-99	1990	1994	5	1
3000005154	Male	37	9	No Publication	Top30	Abroad, Non-Top100	Japanese Literature	No	90-99	1994	1994	1	1
3000005160	Male	36	13	No Publication	Top30	Abroad, Non-Top100	English and American Language and Literature	No	90-99	1998	2005	8	1
3000005164	Male	34		No Publication		Abroad, Non-Top100	Tourism	No	00-10	2004	2014	11	0
3000005168	Male	36		1 Publication		Non-SKY Univ. in Korea	Athletic	No	00-10	2007	2014	8	0
3000005175	Male	31	8	1 Publication	Top10	Abroad, Non-Top100	Chinese Literature	No	00-10	2003	2011	9	1
3000005180	Female	41	18	2 Publications	Below Top30 (Foreign Univ. Included)	Non-SKY Univ. in Korea	Public Administration	No	00-10	2008	2014	7	0
3000005181	Male	35	12	1 Publication	Below Top30 (Foreign Univ. Included)	Non-SKY Univ. in Korea	Special Education	No	00-10	2004	2011	8	1
3000005185	Male	35	12	1 Publication	Below Top30 (Foreign Univ. Included)	Non-SKY Univ. in Korea	Family Social Work	No	00-10	2003	2005	3	1
3000005191	Male	35		No Publication		Abroad, Non-Top100	Religions	No	90-99	1996	2003	8	1
3000005192	Female	37		No Publication		Abroad, Top100	Advertising	No	00-10	2000	2001	2	1
3000005193	Male	39	16	3+ Publications	Top5	Abroad, Top100	Political Science	No	00-10	2002	2011	10	1
3000005196	Male	38	10	No Publication	Top10	Abroad, Non-Top100	Political Science	No	00-10	2005	2008	4	1
3000005198	Male	31	5	No Publication	Below Top30 (Foreign Univ. Included)	Non-SKY Univ. in Korea	Public Administration	No	00-10	2004	2014	11	0
3000005199	Male	34	8	1 Publication	Below Top30 (Foreign Univ. Included)	Abroad, Non-Top100	Chinese Literature	No	00-10	2003	2008	6	1
3000005200	Male	41	15	No Publication	Top30		Religions	No	00-10	2003	2009	7	1
3000005203	Male	31	8	No Publication	Top5	Abroad, Top100	Economics	No	90-99	1993	1998	6	1
3000005204	Male	32	10	No Publication	Top5	Abroad, Top100	Public Administration	No	90-99	1994	2001	8	1
3000005206	Female	31	8	No Publication	Top30	Abroad, Non-Top100	Education	No	90-99	1993	2014	22	0
3000005207	Male	31	9	No Publication	Top5	Abroad, Top100	Media Broadcast Media Studies	No	90-99	1994	2001	8	1
3000005208	Female	30	8	No Publication	Top10	Abroad, Non-Top100	French Literature	No	90-99	1993	1995	3	1
3000005218	Female	33		No Publication	Top5	SKY Univ. in Korea	History Archaeology	No	90-99	1990	1991	2	1
3000005219	Male	31		No Publication		Abroad, Non-Top100	Economics	No	90-99	1991	1993	3	1
3000005221	Male	41	14	No Publication	Top5	Abroad, Top100	Economics	No	80-89	1989	1992	4	1
3000005224	Male	35		3+ Publications		SKY Univ. in Korea	Korean Language and Literature	No	80-89	1982	1988	7	1
3000005225	Male	37	11	No Publication	Top5	SKY Univ. in Korea	Korean Language and Literature	No	80-89	1989	1994	6	1
3000005226	Male	34	11	3+ Publications	Top5	SKY Univ. in Korea	Korean Language and Literature	No	90-99	1991	1991	1	1
3000005233	Male	38	14	No Publication	Top5	Abroad, Non-Top100	Law	No	80-89	1983	1984	2	1
3000005235	Male	37	14	No Publication	Top5	Abroad, Non-Top100	Law	No	80-89	1989	1990	2	1
3000005236	Male	34	8	No Publication	Top5	Abroad, Non-Top100	Law	No	90-99	1990	1991	2	1
3000005237	Male	31		No Publication		SKY Univ. in Korea	Business	No	80-89	1987	1988	2	1
3000005240	Male	33	6	No Publication	Below Top30 (Foreign Univ. Included)	Abroad, Non-Top100	Economics	No	90-99	1990	1994	5	1
3000005243	Male	34	8	1 Publication	Top5		Media Broadcast Media Studies	No	90-99	1992	1995	4	1
3000005247	Female	34	12	No Publication	Top10	Non-SKY Univ. in Korea	Japanese Literature	No	00-10	2004	2014	11	0
3000005255	Female	36	12	No Publication	Top5	Abroad, Top100	Psychology	No	90-99	1997	2014	18	0
3000005256	Female	34	10	3+ Publications	Top5	SKY Univ. in Korea	Korean Language and Literature	No	00-10	2007	2014	8	0
3000005257	Female	37		No Publication		Non-SKY Univ. in Korea	Education	No	00-10	2008	2014	7	0
3000005259	Male	30	5	No Publication	Below Top30 (Foreign Univ. Included)	Non-SKY Univ. in Korea	Trade	No	00-10	2004	2014	11	0
3000005265	Male	45	19	No Publication	Top30	Non-SKY Univ. in Korea	Psychology	No	00-10	2004	2014	11	0
3000005272	Female	34		No Publication		SKY Univ. in Korea	Earth Geography	No	90-99	1999	2008	10	1
3000005273	Male	37	15	No Publication	Top30	Non-SKY Univ. in Korea	Social Education	No	90-99	1996	2014	19	0
3000005275	Female	38	16	1 Publication	Top30	SKY Univ. in Korea	Korean Language and Literature	No	00-10	2000	2001	2	1
3000005279	Male	33	8	No Publication	Top10	Abroad, Top100	Economics	No	00-10	2004	2009	6	1
3000005285	Female	33	9	No Publication	Top5	SKY Univ. in Korea	Political Science	No	00-10	2003	2014	12	0
3000005289	Female	44		No Publication		Abroad, Non-Top100	Korean Language and Literature	No	00-10	2003	2014	12	0
3000005290	Female		11	1 Publication	Top30	Abroad, Non-Top100	Culture Life Science	No	00-10	2003	2011	9	1
3000005292	Female	33		No Publication		Abroad, Non-Top100	Linguistics	No	90-99	1991	2014	24	0
3000005299	Male	33	9	No Publication	Top5	Abroad, Top100	Economics	No	80-89	1984	1987	4	1
3000005303	Male	38	14	No Publication	Top5	Abroad, Top100	Education	No	90-99	1990	1991	2	1
3000005312	Male	32	10	No Publication	Below Top30 (Foreign Univ. Included)	Abroad, Non-Top100	Religions	No	80-89	1981	1981	1	1
3000005319	Male	33	9	No Publication	Top10	Abroad, Non-Top100	Economics	No	90-99	1991	1998	8	1
3000005324	Male	31	9	No Publication	Top5	Abroad, Non-Top100	Musicology	No	80-89	1987	2001	15	1
3000005352	Male	34	9	2 Publications	Below Top30 (Foreign Univ. Included)	Abroad, Non-Top100	Chinese Literature	No	00-10	2004	2008	5	1
3000005353	Female	42	19	2 Publications	Top10	Non-SKY Univ. in Korea	Family Social Work	No	00-10	2006	2014	9	0
3000005356	Female	39		No Publication		Non-SKY Univ. in Korea	German Literature	No	00-10	2003	2014	12	0
3000005358	Male	40	19	1 Publication	Top5	SKY Univ. in Korea	Public Administration	No	00-10	2001	2004	4	1
3000005362	Female	36	14	3+ Publications	Top5	Non-SKY Univ. in Korea	History Archaeology	No	00-10	2003	2014	12	0
3000005364	Male	33	10	No Publication	Top5	SKY Univ. in Korea	Political Science	No	90-99	1996	2002	7	1
3000005369	Female	33	9	No Publication		Non-SKY Univ. in Korea	Psychology	No	00-10	2006	2010	5	1
3000005370	Male	38		2 Publications		Non-SKY Univ. in Korea	Religions	No	00-10	2006	2014	9	0
3000005371	Male	35	9	No Publication	Top10	Non-SKY Univ. in Korea	Athletic	No	00-10	2001	2002	2	1
3000005372	Female	35	13	No Publication	Below Top30 (Foreign Univ. Included)	Abroad, Top100	History Archaeology	Yes	90-99	1991	2014	24	0
3000005384	Male	39	13	No Publication	Below Top30 (Foreign Univ. Included)	Non-SKY Univ. in Korea	Athletic	No	90-99	1998	2005	8	1
3000005386	Male	33		No Publication	Below Top30 (Foreign Univ. Included)	Non-SKY Univ. in Korea	Athletic	No	00-10	2003	2014	12	0
3000005396	Male	32	7	No Publication	Top5	Abroad, Top100	Business	Yes	80-89	1987	2014	28	0
3000005401	Male	34	11	No Publication	Top5	Abroad, Top100	Sociology	No	80-89	1985	1985	1	1
3000005404	Male	36	9	No Publication	Top30	Abroad, Non-Top100	Political Science	No	80-89	1986	1987	2	1
3000005407	Male	30	8	No Publication	Top30	Abroad, Non-Top100	Public Administration	No	80-89	1984	1986	3	1
3000005421	Female	32		3+ Publications		Non-SKY Univ. in Korea	Economics	No	00-10	2002	2008	7	1
3000005425	Male	38	14	3+ Publications	Top5	SKY Univ. in Korea	History Archaeology	No	80-89	1980	1981	2	1
3000005441	Female	48	25	No Publication	Below Top30 (Foreign Univ. Included)	Non-SKY Univ. in Korea	Japanese Literature	No	00-10	2006	2014	9	0
3000005452	Male	32	9	No Publication	Top10	Abroad, Non-Top100	Media Broadcast Media Studies	No	80-89	1985	1987	3	1
3000005453	Male	35	12	No Publication	Top5	Abroad, Non-Top100	Philosophy and Ethics	No	80-89	1985	1988	4	1
3000005463	Female	29	6	3+ Publications	Top10	Non-SKY Univ. in Korea	Athletic	No	00-10	2003	2011	9	1
3000005464	Male	39		No Publication		Abroad, Top100	Business	No	00-10	2009	2014	6	0
3000005466	Male	34	9	No Publication	Top10	Abroad, Top100	Economics	No	90-99	1999	2003	5	1
3000005468	Male	34	12	3+ Publications	Top5	SKY Univ. in Korea	LIS	No	00-10	2003	2013	11	1
3000005470	Female	34	12	2 Publications	Below Top30 (Foreign Univ. Included)	Abroad, Top100	Education	No	00-10	2003	2011	9	1
3000005475	Male	36	12	2 Publications	Top5	Abroad, Non-Top100	Korean Language and Literature	No	00-10	2004	2011	8	1
3000005477	Male	36	11	No Publication	Below Top30 (Foreign Univ. Included)	Non-SKY Univ. in Korea	Trade	No	00-10	2004	2005	2	1
3000005482	Male	40	17	3+ Publications	Top5	Non-SKY Univ. in Korea	Public Administration	No	00-10	2008	2008	1	1
3000005484	Male	37	14	No Publication	Below Top30 (Foreign Univ. Included)	Non-SKY Univ. in Korea	Financial Accounting	No	00-10	2003	2003	1	1
3000005486	Female	37		3+ Publications		Non-SKY Univ. in Korea	Chemistry	No	00-10	2008	2014	7	0
3000005488	Female	32	6	1 Publication	Below Top30 (Foreign Univ. Included)	Non-SKY Univ. in Korea	TCM	No	00-10	2001	2002	2	1
3000005489	Male	33	7	No Publication	Below Top30 (Foreign Univ. Included)	Non-SKY Univ. in Korea	Marine Engineering	No	00-10	2007	2014	8	0
3000005495	Male	33	9	1 Publication	Top5	SKY Univ. in Korea	Biology	No	00-10	2003	2004	2	1
3000005504	Male	29	6	No Publication	Top5	Abroad, Top100	Social Education	No	80-89	1989	1990	2	1
3000005508	Male	45	21	No Publication	Top5	SKY Univ. in Korea	Athletic	No	80-89	1981	2014	34	0
3000005511	Male	36		1 Publication		Non-SKY Univ. in Korea	Philosophy and Ethics	No	00-10	2007	2014	8	0
3000005530	Male	31	8	No Publication	Top5	Abroad, Top100	Economics	No	80-89	1982	1983	2	1
3000005535	Male	30	7	No Publication	Below Top30 (Foreign Univ. Included)	Abroad, Non-Top100	Religions	No	90-99	1998	1999	2	1
3000005536	Male	39	16	No Publication	Below Top30 (Foreign Univ. Included)	Abroad, Non-Top100	Religions	No	90-99	1993	1993	1	1
3000005540	Female	41	18	No Publication	Top5	SKY Univ. in Korea	Korean Language and Literature	No	90-99	1991	1991	1	1
3000005541	Male	32	9	3+ Publications	Top5	SKY Univ. in Korea	Linguistics	No	80-89	1985	1994	10	1
3000005543	Male	39	15	1 Publication	Top5	SKY Univ. in Korea	Athletic	No	80-89	1989	1990	2	1
3000005552	Male	48	11	No Publication	Top5	SKY Univ. in Korea	English and American Language and Literature	No	90-99	1993	1993	1	1
3000005553	Male	35		No Publication		Non-SKY Univ. in Korea	Tourism	No	00-10	2001	2009	9	1
3000005554	Female	40		2 Publications		Non-SKY Univ. in Korea	English and American Language and Literature	No	00-10	2003	2014	12	0
3000005567	Male	37	10	3+ Publications	Below Top30 (Foreign Univ. Included)	Non-SKY Univ. in Korea	Earth Geography	No	00-10	2003	2014	12	0
3000005570	Female	36	14	No Publication	Top10	Abroad, Top100	Education	No	90-99	1994	1998	5	1
3000005572	Female	32	10	1 Publication	Top5	Abroad, Top100	Russian Language and Literature	No	00-10	2001	2014	14	0
3000005573	Male	32	8	No Publication	Top5	Abroad, Top100	Education	No	80-89	1986	1999	14	1
3000005575	Male	39		No Publication		Abroad, Non-Top100	Philosophy and Ethics	No	00-10	2003	2014	12	0
3000005577	Male	36		3+ Publications		SKY Univ. in Korea	Biology	No	00-10	2006	2014	9	0
3000005580	Male	41	17	1 Publication	Top30	Non-SKY Univ. in Korea	Korean Language and Literature	No	00-10	2007	2014	8	0
3000005581	Male	38		No Publication		Abroad, Non-Top100	Religions	No	90-99	1997	1997	1	1
3000005582	Male	33	11	3+ Publications	Below Top30 (Foreign Univ. Included)	Non-SKY Univ. in Korea	Korean Language and Literature	No	00-10	2002	2004	3	1
3000005585	Male	37	12	No Publication	Top5	SKY Univ. in Korea	Nature education	No	90-99	1996	2014	19	0
3000005600	Female	33	10	2 Publications	Top30	Non-SKY Univ. in Korea	Education	No	00-10	2005	2014	10	0
3000005614	Male	40	16	No Publication	Top5	Abroad, Top100	Education	No	80-89	1987	1989	3	1
3000005615	Male	34	12	No Publication	Below Top30 (Foreign Univ. Included)	Abroad, Non-Top100	Instrumental Music	No	80-89	1981	1984	4	1
3000005616	Male	37	15	No Publication	Top5	Abroad, Non-Top100	Law	No	80-89	1985	1987	3	1
3000005617	Male	34	11	No Publication	Top5	Abroad, Top100	Economics	No	80-89	1983	1985	3	1
3000005618	Female	29	6	No Publication		Abroad, Top100	Instrumental Music	No	80-89	1981	1984	4	1
3000005636	Male	41	16	No Publication	Below Top30 (Foreign Univ. Included)	Non-SKY Univ. in Korea	English and American Language and Literature	No	90-99	1991	1991	1	1
3000005645	Male	46	19	2 Publications	Top5	Abroad, Non-Top100	Law	Yes	00-10	2009	2012	4	1
3000005651	Male	35	12	No Publication	Top10	Abroad, Non-Top100	Public Administration	No	00-10	2003	2014	12	0
3000005653	Male	33		No Publication		Abroad, Top100	Economics	No	00-10	2001	2008	8	1
3000005654	Male	35	13	No Publication	Below Top30 (Foreign Univ. Included)	Non-SKY Univ. in Korea	Law	No	00-10	2009	2014	6	0
3000005659	Male	35	11	No Publication	Top5	Abroad, Top100	Business	No	00-10	2003	2005	3	1
3000005661	Male	32	9	No Publication	Below Top30 (Foreign Univ. Included)	Non-SKY Univ. in Korea	Athletic	No	00-10	2004	2009	6	1
3000005663	Male	36	9	3+ Publications	Top5	SKY Univ. in Korea	Athletic	No	00-10	2001	2006	6	1
3000005666	Male	36		No Publication		Non-SKY Univ. in Korea	Athletic	No	90-99	1998	2009	12	1
3000005670	Female	37	14	No Publication	Top30	Non-SKY Univ. in Korea	Family Social Work	No	00-10	2002	2006	5	1
3000005673	Male	39		No Publication		Non-SKY Univ. in Korea	History Archaeology	No	00-10	2004	2014	11	0
3000005682	Female	36	14	No Publication	Top5	SKY Univ. in Korea	Social Education	No	00-10	2003	2013	11	1
3000005687	Female	37	14	3+ Publications	Top10	Non-SKY Univ. in Korea	Philosophy and Ethics	No	00-10	2004	2014	11	1
3000005691	Female	33	9	No Publication	Top30	Non-SKY Univ. in Korea	Family Social Work	No	00-10	2007	2010	4	1
3000005692	Female	36	14	3+ Publications	Top5	SKY Univ. in Korea	Language Education	No	00-10	2004	2014	11	0
3000005696	Male	44		No Publication		Abroad, Non-Top100	Sociology	No	00-10	2001	2014	14	0
3000005697	Male	46	17	No Publication	Top30	Non-SKY Univ. in Korea	Education	No	00-10	2002	2009	8	1
3000005702	Female	40	15	3+ Publications	Top5	Abroad, Non-Top100	German Literature	No	00-10	2003	2014	12	0
3000005703	Female	42	16	No Publication	Top10	Abroad, Non-Top100	Chinese Literature	No	00-10	2003	2014	12	0
3000005704	Female	30	8	3+ Publications	Below Top30 (Foreign Univ. Included)	SKY Univ. in Korea	Athletic	No	00-10	2003	2011	9	1
3000005706	Female	33	10	No Publication	Top5	SKY Univ. in Korea	Philosophy and Ethics	No	00-10	2002	2014	13	0
3000005708	Male	41	19	1 Publication	Top5		English and American Language and Literature	No	80-89	1984	1985	2	1
3000005709	Male	33	11	No Publication	Top5	Abroad, Non-Top100	English and American Language and Literature	No	80-89	1982	1983	2	1
3000005719	Female	36	11	No Publication	Top30	Abroad, Non-Top100	English and American Language and Literature	No	90-99	1992	1995	4	1
3000005743	Male	41	15	No Publication		Non-SKY Univ. in Korea	Law	No	80-89	1987	1987	1	1
3000005754	Male	36	9	No Publication	Top5	Abroad, Non-Top100	Political Science	No	80-89	1989	1991	3	1
3000005758	Female	36	13	No Publication	Top10	Abroad, Top100	Elementary Education	No	80-89	1985	1992	8	1
3000005759	Female	38	16	No Publication	Top10	Abroad, Top100	Special Education	No	80-89	1988	1990	3	1
3000005760	Female	31	8	No Publication	Top10	Abroad, Top100	Special Education	No	90-99	1991	1993	3	1
3000005765	Male	33	11	No Publication	Top5		Education	No	80-89	1983	1983	1	1
3000005767	Male	54	29	No Publication	Top10	Abroad, Top100	Education	No	80-89	1983	1994	12	1
3000005769	Male	34	12	No Publication	Below Top30 (Foreign Univ. Included)		Education	No	80-89	1981	2012	32	1
3000005771	Male	49	25	No Publication	Top5	Non-SKY Univ. in Korea	Applied Arts	No	80-89	1988	2004	17	1
3000005775	Male	41	13	No Publication	Top5		Language Education	No	80-89	1985	1989	5	1
3000005777	Male	32	8	No Publication	Top30	Non-SKY Univ. in Korea	Law	No	90-99	1993	2000	8	1
3000005778	Male	33	10	1 Publication	Top30	Abroad, Non-Top100	Family Social Work	No	90-99	1990	2009	20	1
3000005787	Female	37	14	3+ Publications	Top5	SKY Univ. in Korea	Korean Language and Literature	No	00-10	2008	2014	7	0
3000005788	Male	38	13	No Publication	Below Top30 (Foreign Univ. Included)	Abroad, Non-Top100	Economics	No	00-10	2003	2014	12	0
3000005790	Male	41		No Publication		Non-SKY Univ. in Korea	Education	No	00-10	2003	2014	12	0
3000005791	Female	30	7	1 Publication	Top5	SKY Univ. in Korea	Education	No	00-10	2001	2014	14	0
3000005793	Female	34	9	3+ Publications	Top5	SKY Univ. in Korea	Business	No	00-10	2002	2014	13	0
3000005795	Male	31	4	No Publication	Top30	Abroad, Top100	Composition	No	00-10	2003	2004	2	1
3000005799	Male	35	10	No Publication	Below Top30 (Foreign Univ. Included)	Non-SKY Univ. in Korea	Political Science	No	00-10	2004	2014	11	0
3000005818	Male	37	15	No Publication	Top5	SKY Univ. in Korea	Korean Language and Literature	No	80-89	1980	2014	35	0
3000005837	Male	35	12	No Publication	Top5	SKY Univ. in Korea	Law	No	90-99	1991	1995	5	1
3000005851	Male	37	11	No Publication	Below Top30 (Foreign Univ. Included)	Abroad, Non-Top100	Public Administration	No	90-99	1993	2014	22	0
3000005852	Male	37	14	No Publication	Top5	Abroad, Non-Top100	Advertising	No	90-99	1993	1995	3	1
3000005854	Male	42	17	No Publication	Top10	Non-SKY Univ. in Korea	Advertising	No	80-89	1989	1989	1	1
3000005870	Female	33	12	No Publication	Top10	Abroad, Non-Top100	French Literature	No	80-89	1981	1982	2	1
3000005892	Male	33	11	No Publication	Top30	Non-SKY Univ. in Korea	Athletic	No	90-99	1990	1990	1	1
3000005899	Male	31	8	No Publication	Top30	Non-SKY Univ. in Korea	Business	No	80-89	1989	1989	1	1
3000005911	Male	39		No Publication		Abroad, Non-Top100	Economics	No	80-89	1985	2014	30	0
3000005914	Male	41	18	No Publication	Below Top30 (Foreign Univ. Included)	Abroad, Non-Top100	Political Science	No	80-89	1987	2014	28	0
3000005919	Female	28	5	No Publication	Top10	Abroad, Non-Top100	English and American Language and Literature	No	80-89	1981	1982	2	1
3000005921	Male	44	18	No Publication	Top10	Abroad, Non-Top100	History Archaeology	No	80-89	1981	1981	1	1
3000005922	Male	52	29	No Publication	Top10	Non-SKY Univ. in Korea	History Archaeology	No	80-89	1989	2014	26	0
3000005924	Female	37	15	3+ Publications	Top5	Abroad, Top100	History Archaeology	No	80-89	1986	1987	2	1
3000005930	Male	42		No Publication		Non-SKY Univ. in Korea	Law	No	80-89	1987	1988	2	1
3000005935	Male	37	12	No Publication	Top30	Abroad, Non-Top100	Infant Education	No	90-99	1993	1995	3	1
3000005936	Female	37		No Publication		Abroad, Non-Top100	Education	No	90-99	1993	1996	4	1
3000005941	Male	34	10	No Publication	Top30	Abroad, Non-Top100	Education	No	90-99	1991	1995	5	1
3000005947	Male	32	9	No Publication	Top5	Abroad, Non-Top100	Law	No	80-89	1984	1984	1	1
3000005971	Male	35	12	No Publication	Top5	Abroad, Top100	Political Science	No	80-89	1982	1982	1	1
3000005978	Male	34	10	No Publication	Top5	Abroad, Top100	Public Administration	No	80-89	1981	1983	3	1
3000005987	Female	35	12	No Publication	Top30	Abroad, Non-Top100	Molding	No	90-99	1998	2014	17	0
3000005991	Female	35		No Publication		Non-SKY Univ. in Korea	Education	No	00-10	2008	2010	3	1
3000005992	Male	36	13	No Publication	Top5	Abroad, Top100	Economics	No	90-99	1999	2009	11	1
3000005994	Male	34		No Publication		Abroad, Non-Top100	Athletic	No	00-10	2003	2008	6	1
3000006007	Male	35	11	No Publication	Top30	Abroad, Top100	Economics	No	90-99	1994	1995	2	1
3000006011	Male	35	10	No Publication	Top10	Abroad, Non-Top100	International Area Studies	No	90-99	1994	2003	10	1
3000006015	Male	36		No Publication		Abroad, Non-Top100	Education	No	80-89	1980	1981	2	1
3000006022	Male	33		No Publication		Abroad, Top100	Public Administration	No	90-99	1991	1993	3	1
3000006023	Male	37		No Publication	Top30	Abroad, Non-Top100	Religions	No	80-89	1989	1990	2	1
3000006026	Male	35	12	No Publication	Top30	Abroad, Non-Top100	Religions	No	90-99	1990	1991	2	1
3000006028	Male	36	9	No Publication	Top30	Abroad, Non-Top100	Law	No	90-99	1993	1993	1	1
3000006034	Male	39	16	No Publication	Top5	Abroad, Non-Top100	Political Science	No	90-99	1991	1996	6	1
3000006036	Female	39	16	No Publication	Top5	Abroad, Non-Top100	Language Education	No	90-99	1994	1995	2	1
3000006038	Male	37	12	No Publication	Top5	Abroad, Top100	Language Education	No	80-89	1985	1995	11	1
3000006046	Male	44	21	No Publication	Top5	Abroad, Non-Top100	Religions	No	80-89	1981	2014	34	0
3000006062	Male	36	13	No Publication	Top5	SKY Univ. in Korea	Korean Language and Literature	No	80-89	1984	2014	31	0
3000006065	Male	33	7	No Publication	Top5	Abroad, Top100	Business	No	80-89	1982	1982	1	1
3000006066	Male	30	8	No Publication	Below Top30 (Foreign Univ. Included)	Abroad, Non-Top100	Business	No	80-89	1981	1982	2	1
3000006067	Male	33	11	No Publication	Top5	Abroad, Top100	Business	No	80-89	1984	1984	1	1
3000006068	Male	35	13	No Publication	Top5	Abroad, Top100	Business	No	80-89	1988	1988	1	1
3000006073	Male	43	16	No Publication	Top30	Non-SKY Univ. in Korea	Religions	No	80-89	1987	2014	28	0
3000006075	Male	41	10	No Publication	Top30	Non-SKY Univ. in Korea	Religions	No	80-89	1987	1987	1	1
3000006076	Male	38	14	No Publication	Top30	Abroad, Non-Top100	Religions	No	80-89	1989	1990	2	1
3000006078	Female	36	12	No Publication	Top30	Abroad, Top100	Education	No	90-99	1991	2012	22	1
3000006079	Female	44	14	No Publication	Top30	Abroad, Non-Top100	Religions	No	80-89	1980	2014	35	0
3000006089	Male	38	11	No Publication	Top30	Abroad, Non-Top100	Philosophy and Ethics	No	80-89	1988	1989	2	1
3000006090	Male	35	11	No Publication	Below Top30 (Foreign Univ. Included)		Philosophy and Ethics	No	80-89	1985	2014	30	0
3000006091	Male	33	11	No Publication	Top5		French Literature	No	90-99	1992	2001	10	1
3000006098	Male	35	13	No Publication	Top5	SKY Univ. in Korea	Korean Language and Literature	No	80-89	1983	1989	7	1
3000006102	Male	36	12	No Publication	Top5	Abroad, Non-Top100	French Literature	No	90-99	1993	2006	14	1
3000006109	Male	41		No Publication		Abroad, Non-Top100	Religions	No	90-99	1991	1998	8	1
3000006120	Female	33	8	No Publication	Below Top30 (Foreign Univ. Included)	Abroad, Top100	Arts and Physical Education	No	90-99	1990	1996	7	1
3000006122	Male	34	10	No Publication	Top5	Abroad, Non-Top100	Trade	No	80-89	1989	1994	6	1
3000006123	Male	31	7	No Publication	Top5	Abroad, Non-Top100	Business	No	80-89	1989	1990	2	1
3000006124	Male	31	9	1 Publication	Top5	Abroad, Non-Top100	Business	No	90-99	1992	1994	3	1
3000006125	Male	41	18	No Publication	Top5	SKY Univ. in Korea	Business	No	80-89	1988	1988	1	1
3000006126	Male	41	13	No Publication	Top5	SKY Univ. in Korea	Business	No	90-99	1990	1990	1	1
3000006128	Male	33	10	No Publication	Top5	Abroad, Top100	Business	No	90-99	1993	1994	2	1
3000006129	Male	40		No Publication	Top5	SKY Univ. in Korea	Economics	No	80-89	1983	1983	1	1
3000006130	Male	31	9	No Publication	Top5	Abroad, Top100	Economics	No	80-89	1982	1987	6	1
3000006132	Male	34	11	No Publication	Top5	Abroad, Top100	Economics	No	80-89	1989	1990	2	1
3000006133	Male	31	9	1 Publication	Top5	Abroad, Top100	Economics	No	90-99	1993	1994	2	1
3000006134	Male	34	10	No Publication	Top5	Abroad, Top100	Public Administration	No	80-89	1989	2004	16	1
3000006138	Male	36	12	1 Publication	Top5	Abroad, Top100	Business	No	80-89	1986	1986	1	1
3000006139	Male	36		No Publication	Below Top30 (Foreign Univ. Included)	Abroad, Non-Top100	Economics	No	00-10	2001	2014	14	0
3000006144	Male	46	19	No Publication	Below Top30 (Foreign Univ. Included)	SKY Univ. in Korea	Law	No	80-89	1988	1989	2	1
3000006145	Male	32	10	No Publication	Top5	Abroad, Non-Top100	Law	No	80-89	1986	1990	5	1
3000006146	Male	37	14	No Publication	Top5	SKY Univ. in Korea	Law	No	90-99	1992	1993	2	1
3000006149	Male	36	13	No Publication	Top5	Abroad, Top100	Sociology	No	80-89	1989	1991	3	1
3000006153	Male	38	9	No Publication	Top10	Abroad, Non-Top100	Sociology	No	80-89	1988	1993	6	1
3000006154	Male	31	8	No Publication	Top5	Abroad, Top100	Media Broadcast Media Studies	No	80-89	1982	1986	5	1
3000006157	Male	32	11	No Publication	Top5	Abroad, Top100	Political Science	No	80-89	1983	1985	3	1
3000006158	Male	33	10	No Publication	Top5	Abroad, Top100	Political Science	No	80-89	1987	1989	3	1
3000006163	Female	29	6	No Publication		Non-SKY Univ. in Korea	Tourism	No	80-89	1987	2006	20	1
3000006174	Male	43	18	No Publication	Top5	Non-SKY Univ. in Korea	Korean Language and Literature	No	80-89	1985	2014	30	0
3000006176	Male	37	14	No Publication	Top5	SKY Univ. in Korea	Korean Language and Literature	No	90-99	1991	1993	3	1
3000006186	Female	38	15	No Publication	Top5	SKY Univ. in Korea	History Archaeology	No	90-99	1990	1992	3	1
3000006190	Male	47	22	No Publication	Top10		Media Broadcast Media Studies	No	80-89	1983	2001	19	1
3000006192	Male	37	13	No Publication	Top5	Abroad, Non-Top100	Business	No	90-99	1993	1995	3	1
3000006194	Male	37		No Publication		Abroad, Non-Top100	Public Administration	No	90-99	1993	2014	22	0
3000006203	Male	30	8	No Publication	Top5	Abroad, Non-Top100	Law	No	90-99	1990	1994	5	1
3000006210	Male	41	18	No Publication	Top5	Abroad, Non-Top100	Earth Geography	No	80-89	1982	1982	1	1
3000006214	Female	38	14	No Publication	Top5	Abroad, Non-Top100	Language Education	No	80-89	1982	1982	1	1
3000006221	Male	42		No Publication		Abroad, Non-Top100	Chinese Literature	No	00-10	2003	2014	12	0
3000006222	Female	51	24	No Publication	Below Top30 (Foreign Univ. Included)	Abroad, Non-Top100	English and American Language and Literature	No	00-10	2003	2014	12	0
3000006225	Male	31		No Publication		Non-SKY Univ. in Korea	Athletic	No	00-10	2004	2012	9	1
3000006230	Male	36	13	No Publication	Top5	Abroad, Top100	Business	No	00-10	2003	2006	4	1
3000006234	Male	35	11	No Publication	Below Top30 (Foreign Univ. Included)	Abroad, Non-Top100	Law	No	00-10	2000	2006	7	1
3000006243	Male	31	6	No Publication	Top5	SKY Univ. in Korea	Korean Language and Literature	No	80-89	1986	1987	2	1
3000006245	Male	33	12	No Publication	Top5	SKY Univ. in Korea	History Archaeology	No	90-99	1993	1994	2	1
3000006260	Male	36	15	2 Publications	Top30	Abroad, Top100	English and American Language and Literature	No	80-89	1983	1989	7	1
3000006261	Male	42	20	No Publication	Top5	Abroad, Non-Top100	Language Education	No	90-99	1994	1996	3	1
3000006262	Female	37	14	No Publication	Top30	Non-SKY Univ. in Korea	English and American Language and Literature	No	80-89	1984	2014	31	0
3000006265	Male	46	24	No Publication	Top10	Non-SKY Univ. in Korea	Political Science	No	80-89	1988	2007	20	1
3000006267	Male	32	9	No Publication	Top5		Business	No	80-89	1987	1991	5	1
3000006268	Male	32	8	No Publication	Top10	Abroad, Top100	Business	No	80-89	1987	1990	4	1
3000006271	Male	34	11	No Publication	Top5		Business	No	80-89	1988	1989	2	1
3000006273	Male	35	12	No Publication	Top5	Abroad, Top100	Business	No	80-89	1987	1988	2	1
3000006276	Male	32	10	No Publication	Top5	Abroad, Top100	Financial Accounting	No	80-89	1987	1987	1	1
3000006277	Male	48		No Publication		Non-SKY Univ. in Korea	Family Social Work	No	80-89	1987	2014	28	0
3000006293	Male	34	11	No Publication	Top10	Abroad, Top100	Political Science	No	80-89	1988	2014	27	0
3000006295	Male	34	11	No Publication	Top5	Abroad, Top100	Financial Accounting	No	80-89	1987	1988	2	1
3000006304	Male	34	10	No Publication	Top30	Abroad, Top100	Athletic	No	80-89	1989	1989	1	1
3000006319	Female	29	7	No Publication	Below Top30 (Foreign Univ. Included)	Abroad, Top100	Musicology	No	80-89	1987	1993	7	1
3000006323	Male	32		No Publication		Abroad, Non-Top100	Economics	No	90-99	1992	1996	5	1
3000006324	Male	34	12	No Publication	Top30	Abroad, Non-Top100	Business	No	90-99	1994	1995	2	1
3000006325	Female	32	9	No Publication	Below Top30 (Foreign Univ. Included)	Abroad, Non-Top100	Other Asian Language and Literature	No	90-99	1992	1996	5	1
3000006326	Male	34	10	2 Publications	Top5	Abroad, Non-Top100	Media Broadcast Media Studies	No	90-99	1994	1999	6	1
3000006327	Female	31	9	No Publication	Top10	Abroad, Non-Top100	Media Broadcast Media Studies	No	90-99	1991	1998	8	1
3000006345	Male	38	14	No Publication	Top5	Abroad, Top100	City Area Studies	No	80-89	1985	2011	27	1
3000006347	Male	41	17	No Publication	Top10	Non-SKY Univ. in Korea	Korean Language and Literature	No	80-89	1989	2008	20	1
3000006354	Male	31	8	No Publication	Top30	Abroad, Non-Top100	Public Administration	No	80-89	1988	1988	1	1
3000006355	Male	34	10	No Publication	Top30	Non-SKY Univ. in Korea	Financial Accounting	No	90-99	1993	1995	3	1
3000006362	Male	30	7	No Publication	Top5	Abroad, Top100	Economics	No	80-89	1982	1984	3	1
3000006364	Female	42	18	No Publication	Top10	Non-SKY Univ. in Korea	Law	No	80-89	1985	1985	1	1
3000006365	Male	32	10	No Publication	Top5	Abroad, Non-Top100	Law	No	80-89	1983	1985	3	1
3000006367	Male	36	12	No Publication	Top5	Abroad, Non-Top100	Law	No	90-99	1991	1996	6	1
3000006372	Female	32	10	No Publication	Top10	Abroad, Non-Top100	Business	No	80-89	1988	1989	2	1
3000006374	Male	33	9	No Publication	Top5	Abroad, Top100	Political Science	No	80-89	1982	1984	3	1
3000006376	Male	35	12	1 Publication	Top10	Abroad, Top100	Economics	No	90-99	1993	2001	9	1
3000006377	Female	32	9	No Publication	Top10	Abroad, Non-Top100	Education	No	90-99	1990	1998	9	1
3000006386	Male	35	12	No Publication	Top5	SKY Univ. in Korea	Financial Accounting	No	90-99	1994	1994	1	1
3000006396	Female	40	17	No Publication	Top10	Non-SKY Univ. in Korea	Infant Education	No	90-99	1999	2004	6	1
3000006402	Female		5	1 Publication	Below Top30 (Foreign Univ. Included)	Abroad, Non-Top100	Chinese Literature	No	00-10	2003	2005	3	1
3000006404	Female	34		No Publication		Abroad, Non-Top100	Language Education	No	00-10	2003	2014	12	0
3000006407	Female	28	5	No Publication	Top10	Abroad, Non-Top100	Instrumental Music	No	00-10	2001	2014	14	0
3000006410	Male	39	18	1 Publication	Top30	Abroad, Non-Top100	Economics	No	00-10	2003	2014	12	0
3000006414	Female	32	9	3+ Publications	Top10	Non-SKY Univ. in Korea	Athletic	No	00-10	2003	2005	3	1
3000006418	Male	39		1 Publication		Abroad, Non-Top100	Media Broadcast Media Studies	No	00-10	2003	2014	12	0
3000006419	Female	37	13	1 Publication	Below Top30 (Foreign Univ. Included)	Non-SKY Univ. in Korea	Family Social Work	No	00-10	2004	2005	2	1
3000006429	Male	35		No Publication		Abroad, Non-Top100	City Area Studies	No	90-99	1990	1990	1	1
3000006431	Male	40		No Publication		Abroad, Non-Top100	Business	No	80-89	1986	1987	2	1
3000006434	Male	49	23	No Publication	Top5	SKY Univ. in Korea	Law	No	80-89	1984	1988	5	1
3000006437	Male	31	8	No Publication	Top10	Non-SKY Univ. in Korea	Law	No	80-89	1988	1993	6	1
3000006440	Male	37	13	No Publication	Top5	Abroad, Top100	Public Administration	No	80-89	1983	1983	1	1
3000006450	Male	43	19	No Publication	Top10	Non-SKY Univ. in Korea	English and American Language and Literature	No	80-89	1987	1987	1	1
3000006452	Male	31	6	No Publication	Top30	Abroad, Top100	English and American Language and Literature	No	80-89	1987	1991	5	1
3000006455	Male	37	14	No Publication	Top5	Abroad, Top100	Political Science	No	80-89	1989	1998	10	1
3000006456	Female	37		No Publication	Top10	Abroad, Non-Top100	Political Science	No	90-99	1990	1990	1	1
3000006463	Male	37	14	No Publication	Top5	Abroad, Top100	Folk Culture Art History	No	80-89	1989	1990	2	1
3000006464	Female	37	14	No Publication			Japanese Literature	No	90-99	1994	1995	2	1
3000006468	Male	52	28	No Publication	Top30		Law	No	80-89	1985	1999	15	1
3000006469	Male	53	26	No Publication	Top10		Law	No	80-89	1989	2002	14	1
3000006477	Male	38	11	No Publication	Top10	Abroad, Non-Top100	History Archaeology	No	90-99	1991	1992	2	1
3000006478	Male	34	8	No Publication	Top30	Abroad, Non-Top100	Family Social Work	No	90-99	1991	1993	3	1
3000006480	Male	35	14	No Publication	Top5	Abroad, Non-Top100	Sociology	No	80-89	1982	1983	2	1
3000006497	Male	35	12	No Publication	Top5	Abroad, Top100	Business	No	80-89	1985	1985	1	1
3000006498	Male	36	12	No Publication	Top5	Abroad, Top100	Business	No	80-89	1987	1989	3	1
3000006508	Male	40	18	No Publication	Top5	SKY Univ. in Korea	Law	No	90-99	1991	1991	1	1
3000006516	Male	32	9	3+ Publications	Top30	Non-SKY Univ. in Korea	Advertising	No	00-10	2004	2008	5	1
3000006521	Male	36	2	No Publication	Top5	Abroad, Top100	Economics	No	80-89	1987	2014	28	0
3000006533	Male	45		No Publication		Non-SKY Univ. in Korea	.	No	80-89	1982	2014	33	0
3000006544	Male	32	4	No Publication	Below Top30 (Foreign Univ. Included)	Abroad, Non-Top100	Liberal Social Sciences	No	80-89	1982	1986	5	1
3000006545	Male	35	11	No Publication	Top5	Abroad, Non-Top100	Economics	No	80-89	1989	1992	4	1
3000006546	Male	44	8	No Publication	Below Top30 (Foreign Univ. Included)	Abroad, Non-Top100	Sociology	No	80-89	1986	1989	4	1
3000006547	Male	30	8	No Publication	Top10	Abroad, Non-Top100	Sociology	No	90-99	1990	1992	3	1
3000006549	Male	35	13	1 Publication	Top5	Abroad, Top100	Korean Language and Literature	No	90-99	1991	1992	2	1
3000006550	Male	34	10	No Publication	Top10	Non-SKY Univ. in Korea	Korean Language and Literature	No	90-99	1991	1992	2	1
3000006555	Male	29	6	No Publication	Top5	Abroad, Top100	Business	No	80-89	1981	2014	34	0
3000006557	Male	33	10	No Publication	Top30	Abroad, Top100	Financial Accounting	No	90-99	1991	1992	2	1
3000006559	Male	35	9	No Publication	Top5	SKY Univ. in Korea	Business	No	80-89	1988	1988	1	1
3000006560	Male	34	11	1 Publication	Top10	Abroad, Top100	Business	No	90-99	1991	1995	5	1
3000006562	Male	53	29	No Publication	Top30	Non-SKY Univ. in Korea	Economics	No	80-89	1985	2014	30	0
3000006563	Male	34	7	No Publication	Top5	Abroad, Top100	Economics	No	80-89	1986	1986	1	1
3000006574	Male	39	16	No Publication	Top5	Abroad, Top100	Public Administration	No	80-89	1986	1988	3	1
3000006575	Female	42	20	No Publication	Top5	SKY Univ. in Korea	German Literature	No	80-89	1989	2014	26	0
3000006576	Male	35	12	2 Publications	Top5	SKY Univ. in Korea	German Literature	No	80-89	1983	1984	2	1
3000006588	Female	32	9	2 Publications	Top5	SKY Univ. in Korea	Chinese Literature	No	00-10	2003	2014	12	0
3000006589	Female	34	10	2 Publications	Top5	SKY Univ. in Korea	Infant Education	No	00-10	2003	2014	12	0
3000006590	Female	38	15	No Publication	Below Top30 (Foreign Univ. Included)	Abroad, Non-Top100	German Literature	No	00-10	2002	2014	13	0
3000006597	Female	36	14	1 Publication	Top10	Non-SKY Univ. in Korea	Business	No	00-10	2005	2008	4	1
3000006603	Male	35	11	No Publication	Top30	Abroad, Non-Top100	Public Administration	No	90-99	1993	2014	22	0
3000006605	Male	34		No Publication	Top5	Abroad, Non-Top100	Business	No	90-99	1992	1994	3	1
3000006606	Male	31	8	No Publication	Top5	Abroad, Top100	City Area Studies	No	80-89	1989	2013	25	1
3000006618	Male	43	14	No Publication	Top5	SKY Univ. in Korea	Social Education	No	90-99	1992	1993	2	1
3000006620	Male	34	10	No Publication	Top5	Abroad, Non-Top100	Athletic	No	80-89	1987	1989	3	1
3000006622	Male	30	7	No Publication	Top5	SKY Univ. in Korea	Korean Language and Literature	No	80-89	1986	1987	2	1
3000006631	Male	35		No Publication		Abroad, Top100	Public Administration	No	80-89	1982	1982	1	1
3000006639	Male	33	10	No Publication		Abroad, Top100	Economics	No	90-99	1991	1992	2	1
3000006642	Male	37	13	No Publication	Top30	Abroad, Top100	English and American Language and Literature	No	80-89	1987	1987	1	1
3000006646	Female	33	9	No Publication	Top5	Abroad, Non-Top100	Russian Language and Literature	No	80-89	1988	1991	4	1
3000006650	Male	36	9	2 Publications	Below Top30 (Foreign Univ. Included)	Non-SKY Univ. in Korea	Korean Language and Literature	No	00-10	2003	2014	12	0
3000006656	Male	35	12	2 Publications	Top10	Non-SKY Univ. in Korea	Korean Language and Literature	No	00-10	2003	2014	12	0
3000006658	Male	34	8	No Publication	Top10	Non-SKY Univ. in Korea	Korean Language and Literature	No	00-10	2003	2014	12	0
3000006659	Female	39		No Publication		Abroad, Top100	English and American Language and Literature	No	00-10	2007	2014	8	0
3000006663	Male	43		1 Publication		SKY Univ. in Korea	Public Administration	No	00-10	2007	2014	8	0
3000006668	Male	37	13	No Publication	Top5	SKY Univ. in Korea	Law	No	80-89	1986	1993	8	1
3000006669	Male	30	7	No Publication	Top5	Abroad, Non-Top100	Law	No	80-89	1988	1993	6	1
3000006674	Male	36	13	No Publication	Top5	Abroad, Non-Top100	German Literature	No	90-99	1992	1994	3	1
3000006681	Male	28	6	No Publication	Top30	Abroad, Top100	English and American Language and Literature	No	80-89	1987	1989	3	1
3000006686	Male	37	15	No Publication	Top5	SKY Univ. in Korea	History Archaeology	No	80-89	1980	1983	4	1
3000006691	Male	35	6	No Publication	Top30	Non-SKY Univ. in Korea	Law	No	80-89	1986	1987	2	1
3000006697	Male	33	9	No Publication	Top5	Abroad, Top100	Business	No	80-89	1982	1986	5	1
3000006698	Male	35	12	No Publication	Top5	Abroad, Non-Top100	Business	No	80-89	1985	1985	1	1
3000006699	Male	29	7	No Publication	Top5	Abroad, Non-Top100	Business	No	80-89	1985	1985	1	1
3000006703	Male	37	11	No Publication	Top10	Abroad, Top100	Economics	No	80-89	1982	1985	4	1
3000006704	Male	35	13	No Publication	Top5	Abroad, Non-Top100	Economics	No	80-89	1984	1984	1	1
3000006705	Male	36	12	No Publication	Top5	Non-SKY Univ. in Korea	Economics	No	80-89	1985	1987	3	1
3000006706	Male	34	10	No Publication	Top5	Abroad, Top100	Economics	No	80-89	1989	1991	3	1
3000006711	Female	40	17	No Publication	Top5	SKY Univ. in Korea	English and American Language and Literature	No	00-10	2004	2013	10	1
3000006714	Male	37		No Publication		Abroad, Top100	Philosophy and Ethics	No	90-99	1993	2002	10	1
3000006716	Female	36	13	No Publication	Top5	SKY Univ. in Korea	Language Education	No	00-10	2002	2003	2	1
3000006717	Male	30	5	2 Publications	Top5	SKY Univ. in Korea	Social Education	No	00-10	2003	2004	2	1
3000006722	Male	39	15	3+ Publications	Top5	SKY Univ. in Korea	Philosophy and Ethics	No	90-99	1991	1992	2	1
3000006732	Female	35	10	No Publication	Below Top30 (Foreign Univ. Included)	Abroad, Non-Top100	French Literature	No	90-99	1992	1994	3	1
3000006735	Female	29	8	No Publication	Top10	Abroad, Top100	English and American Language and Literature	No	80-89	1988	1990	3	1
3000006744	Female	35		3+ Publications		Abroad, Top100	Political Science	Yes	00-10	2007	2008	2	1
3000006750	Female	37	14	No Publication	Below Top30 (Foreign Univ. Included)	Abroad, Non-Top100	Other Asian Language and Literature	No	00-10	2003	2014	12	0
3000006751	Male	44	17	No Publication	Below Top30 (Foreign Univ. Included)	Abroad, Non-Top100	Philosophy and Ethics	No	90-99	1998	2014	17	0
3000006755	Male	44	12	No Publication	Top30	Abroad, Top100	Liberal language and literature	No	90-99	1993	1999	7	1
3000006756	Male	34	10	No Publication	Top30	Abroad, Non-Top100	German Literature	No	90-99	1994	1996	3	1
3000006758	Female	31	8	No Publication	Top30	Abroad, Top100	Family Social Work	No	90-99	1991	2014	24	0
3000006759	Male	32		No Publication		Abroad, Top100	City Area Studies	No	90-99	1992	1998	7	1
3000006766	Male	41	13	1 Publication	Below Top30 (Foreign Univ. Included)	Non-SKY Univ. in Korea	Political Science	No	00-10	2003	2010	8	1
3000006771	Male	47	23	No Publication	Top10	Non-SKY Univ. in Korea	Athletic	No	90-99	1992	1993	2	1
3000006784	Female	34		No Publication		Non-SKY Univ. in Korea	Other Design	No	90-99	1995	2007	13	1
3000006853	Female	38	15	No Publication	Top30	Non-SKY Univ. in Korea	Korean Language and Literature	No	00-10	2000	2003	4	1
3000006854	Male	33		No Publication		Non-SKY Univ. in Korea	Elementary Education	No	00-10	2002	2014	13	0
3000006857	Female	39	13	2 Publications	Top30	Non-SKY Univ. in Korea	Language Education	No	90-99	1999	2014	16	0
3000006858	Male	33	8	No Publication	Top30	Non-SKY Univ. in Korea	Law	No	00-10	2001	2004	4	1
3000006859	Female	34	11	2 Publications	Below Top30 (Foreign Univ. Included)	Non-SKY Univ. in Korea	Trade	No	00-10	2005	2014	10	0
3000006861	Female	28		3+ Publications		Non-SKY Univ. in Korea	Trade	No	00-10	2005	2011	7	1
3000006873	Male	33	9	No Publication	Top5	Abroad, Non-Top100	Elementary Education	No	90-99	1990	1992	3	1
3000006878	Male	37	14	No Publication	Top10	Non-SKY Univ. in Korea	Political Science	No	80-89	1987	2014	28	0
3000006879	Male	31	8	No Publication	Top5	Abroad, Non-Top100	Public Administration	No	90-99	1993	1993	1	1
3000006880	Male	36	10	No Publication	Top10	Abroad, Non-Top100	Financial Accounting	No	90-99	1990	1993	4	1
3000006881	Male	39		3+ Publications		SKY Univ. in Korea	Athletic	No	00-10	2006	2014	9	0
3000006882	Male	41	19	No Publication	Top5	Abroad, Non-Top100	International Area Studies	No	80-89	1985	1985	1	1
3000006887	Male	36	10	No Publication	Top5	Abroad, Top100	Business	No	80-89	1981	2014	34	0
3000006888	Male	55	31	No Publication	Top30	Non-SKY Univ. in Korea	Law	No	90-99	1994	2005	12	1
3000006901	Female	33	10	No Publication	Top30	Non-SKY Univ. in Korea	Korean Language and Literature	No	80-89	1988	1989	2	1
3000006903	Male	37	14	No Publication	Top5	Non-SKY Univ. in Korea	Business	No	80-89	1985	1988	4	1
3000006917	Male	39	17	No Publication	Top5	Abroad, Top100	Economics	No	90-99	1994	2014	21	0
3000006921	Male	35	12	No Publication	Top5	Abroad, Top100	Public Administration	No	90-99	1990	1995	6	1
3000006940	Male	38	14	No Publication	Top10	Non-SKY Univ. in Korea	Trade	No	80-89	1984	1985	2	1
3000006941	Male	31	5	No Publication	Top5	Abroad, Top100	Economics	No	80-89	1985	1986	2	1
3000006942	Male	33	5	No Publication	Top10	Abroad, Non-Top100	Economics	No	80-89	1989	1990	2	1
3000006943	Male	31	9	No Publication	Top10	Abroad, Non-Top100	Business	No	90-99	1990	1992	3	1
3000006948	Male	38	15	No Publication	Top5	Abroad, Non-Top100	Business	No	00-10	2003	2014	12	0
3000006949	Male	37	11	No Publication	Below Top30 (Foreign Univ. Included)	Abroad, Top100	English and American Language and Literature	No	90-99	1996	1997	2	1
3000006952	Male	34		3+ Publications	Below Top30 (Foreign Univ. Included)	SKY Univ. in Korea	Law	No	00-10	2000	2008	9	1
3000006954	Female	40	18	No Publication		Abroad, Non-Top100	Japanese Literature	No	00-10	2007	2012	6	1
3000006957	Male	38		1 Publication		Abroad, Non-Top100	Law	No	00-10	2001	2002	2	1
3000006967	Male	36	10	1 Publication	Below Top30 (Foreign Univ. Included)	Non-SKY Univ. in Korea	Computer Science and Computer Engineering	No	00-10	2008	2010	3	1
3000006981	Male	40	13	No Publication	Top5	SKY Univ. in Korea	Korean Language and Literature	No	80-89	1986	1989	4	1
3000006988	Male	38	15	No Publication	Top5	SKY Univ. in Korea	History Archaeology	No	90-99	1991	1993	3	1
3000006994	Female	38	15	2 Publications	Top5	Abroad, Non-Top100	French Literature	No	80-89	1984	1991	8	1
3000006995	Female	27	4	No Publication	Top10	Abroad, Non-Top100	French Literature	No	80-89	1983	1985	3	1
3000007005	Male	36	13	No Publication	Top5	Abroad, Top100	Education	No	80-89	1984	1984	1	1
3000007013	Male	38	9	No Publication	Below Top30 (Foreign Univ. Included)	Abroad, Top100	Philosophy and Ethics	No	90-99	1991	1995	5	1
3000007014	Male	34	12	No Publication	Top5	Abroad, Non-Top100	English and American Language and Literature	No	90-99	1993	1995	3	1
3000007015	Male	32	10	No Publication	Top5	Abroad, Non-Top100	Philosophy and Ethics	No	90-99	1992	2005	14	1
3000007022	Male	41		No Publication		Non-SKY Univ. in Korea	English and American Language and Literature	No	80-89	1987	1987	1	1
3000007025	Male	36	13	No Publication	Top5	Abroad, Non-Top100	Economics	No	80-89	1982	1982	1	1
3000007028	Male	33	10	No Publication	Top5	Abroad, Top100	Economics	No	80-89	1983	1983	1	1
3000007029	Male	32	7	No Publication	Top5	Abroad, Top100	Economics	No	80-89	1986	1986	1	1
3000007030	Male	29	6	1 Publication	Top5	Abroad, Top100	Economics	No	80-89	1989	1993	5	1
3000007033	Male	41	15	No Publication	Top5	SKY Univ. in Korea	Media Broadcast Media Studies	No	80-89	1986	1992	7	1
3000007034	Male	32	7	1 Publication	Top5	Abroad, Non-Top100	Media Broadcast Media Studies	No	80-89	1987	1994	8	1
3000007039	Male	33	9	No Publication	Top5	Abroad, Non-Top100	Political Science	No	80-89	1981	1981	1	1
3000007042	Male	34	6	No Publication	Below Top30 (Foreign Univ. Included)	Abroad, Top100	Public Administration	No	80-89	1987	1992	6	1
3000007043	Male	34	11	No Publication	Top5	Abroad, Top100	Public Administration	No	80-89	1989	1990	2	1
3000007044	Female	31	9	No Publication	Top30	Non-SKY Univ. in Korea	German Literature	No	90-99	1996	2014	19	0
3000007046	Female	33	9	No Publication	Top5	Abroad, Non-Top100	Theatre and Film	No	90-99	1992	1998	7	1
3000007048	Male	35	9	No Publication	Top30	Abroad, Non-Top100	Philosophy and Ethics	No	90-99	1994	2013	20	1
3000007050	Male	34	8	No Publication	Below Top30 (Foreign Univ. Included)	Abroad, Top100	Economics	No	90-99	1993	2014	22	0
3000007051	Male	34		No Publication		Abroad, Non-Top100	LIS	No	90-99	1993	1997	5	1
3000007054	Male	33	10	No Publication	Top5	Abroad, Top100	Economics	No	90-99	1992	1995	4	1
3000007055	Male	34	11	No Publication	Top5	Abroad, Top100	Public Administration	No	90-99	1993	1994	2	1
3000007060	Male	33	7	1 Publication	Top30	Abroad, Non-Top100	Public Administration	No	00-10	2001	2007	7	1
3000007066	Male	32	8	No Publication	Top5	Abroad, Top100	Business	No	80-89	1989	1991	3	1
3000007076	Male	34	12	No Publication	Top5	Abroad, Top100	Business	No	80-89	1980	1981	2	1
3000007077	Male	36	13	No Publication	Top5	Abroad, Top100	Business	No	80-89	1983	1985	3	1
3000007078	Male	35	10	No Publication	Top5	Abroad, Top100	Business	No	80-89	1982	1982	1	1
3000007079	Male	28	7	No Publication	Top5	Abroad, Non-Top100	Business	No	80-89	1980	1984	5	1
3000007081	Male	33	10	No Publication	Top5	Abroad, Non-Top100	Financial Accounting	No	80-89	1987	1988	2	1
3000007091	Male	35	13	No Publication	Below Top30 (Foreign Univ. Included)	Non-SKY Univ. in Korea	Korean Language and Literature	No	90-99	1991	1991	1	1
3000007092	Male	34		3+ Publications		Non-SKY Univ. in Korea	History Archaeology	No	00-10	2008	2014	7	0
3000007093	Male	37		No Publication		Abroad, Non-Top100	English and American Language and Literature	No	90-99	1992	1992	1	1
3000007123	Female	30	7	No Publication	Top10		Family Social Work	No	00-10	2003	2005	3	1
3000007126	Female	31	7	2 Publications	Below Top30 (Foreign Univ. Included)	SKY Univ. in Korea	Law	No	00-10	2009	2014	6	0
3000007128	Male	36		No Publication		Non-SKY Univ. in Korea	Linguistics	No	90-99	1998	2014	17	0
3000007135	Male	38	16	No Publication	Top5	SKY Univ. in Korea	Media Broadcast Media Studies	No	00-10	2004	2014	11	0
3000007137	Male	37		3+ Publications		Non-SKY Univ. in Korea	Korean Language and Literature	No	00-10	2009	2012	4	1
3000007139	Male	37	13	No Publication	Top5	Abroad, Non-Top100	Public Administration	No	00-10	2003	2007	5	1
3000007143	Female	30	7	3+ Publications	Top30	Non-SKY Univ. in Korea	Life Sciences	No	00-10	2007	2014	8	0
3000007146	Male	39		No Publication		Abroad, Non-Top100	Economics	No	00-10	2008	2014	7	0
3000007156	Male	36	8	No Publication	Below Top30 (Foreign Univ. Included)	Abroad, Top100	English and American Language and Literature	No	90-99	1991	2013	23	1
3000007163	Male	58	34	No Publication	Top10	Non-SKY Univ. in Korea	Chinese Literature	No	90-99	1995	2014	20	0
3000007170	Male	38	13	No Publication	Top5	SKY Univ. in Korea	Medicine	No	90-99	1995	1997	3	1
3000007173	Male	46	21	No Publication	Top10	Non-SKY Univ. in Korea	Korean Language and Literature	No	80-89	1984	2014	31	0
3000007174	Female	38	15	1 Publication	Top10	Non-SKY Univ. in Korea	Family Social Work	No	00-10	2000	2014	15	0
3000007178	Male	48	20	No Publication	Below Top30 (Foreign Univ. Included)	Abroad, Non-Top100	Religions	No	00-10	2003	2014	12	0
3000007183	Female	33	10	No Publication	Top30	Abroad, Non-Top100	Chinese Literature	No	00-10	2003	2013	11	1
3000007185	Male	33		3+ Publications		Non-SKY Univ. in Korea	Athletic	No	00-10	2008	2014	7	0
3000007186	Male	31	8	3+ Publications	Top5	SKY Univ. in Korea	Korean Language and Literature	No	00-10	2002	2010	9	1
3000007189	Female	29	6	3+ Publications	Below Top30 (Foreign Univ. Included)	Non-SKY Univ. in Korea	Special Education	No	00-10	2003	2012	10	1
3000007190	Female	37	14	No Publication		SKY Univ. in Korea	Education	No	00-10	2001	2011	11	1
3000007203	Male	40	17	No Publication	Below Top30 (Foreign Univ. Included)	Abroad, Non-Top100	Education	No	80-89	1987	1990	4	1
3000007204	Male	40	16	No Publication	Below Top30 (Foreign Univ. Included)	Abroad, Non-Top100	City Area Studies	No	90-99	1992	1993	2	1
3000007205	Male	39	11	No Publication	Top5	Abroad, Top100	Political Science	No	90-99	1992	1994	3	1
3000007208	Male	35	7	No Publication	Below Top30 (Foreign Univ. Included)	Abroad, Non-Top100	Business	No	90-99	1990	1993	4	1
3000007209	Male	36	13	No Publication	Below Top30 (Foreign Univ. Included)	Abroad, Non-Top100	Chinese Literature	No	90-99	1992	1994	3	1
3000007210	Female	32	10	No Publication	Top10	Abroad, Non-Top100	English and American Language and Literature	No	80-89	1989	1993	5	1
3000007213	Male	46	20	No Publication	Top30	Non-SKY Univ. in Korea	Economics	No	80-89	1989	1998	10	1
3000007218	Male	31	8	No Publication	Top5	Abroad, Non-Top100	Media Broadcast Media Studies	No	80-89	1986	1992	7	1
3000007222	Male	34	11	No Publication	Top30	Non-SKY Univ. in Korea	Business	No	80-89	1982	2014	33	0
3000007230	Male	55	28	3+ Publications	Top30	Non-SKY Univ. in Korea	Financial Accounting	No	00-10	2000	2014	15	0
3000007240	Male	35	9	2 Publications	Top5	Abroad, Non-Top100	Earth Geography	No	80-89	1981	1982	2	1
3000007241	Male	30	9	No Publication	Top5		Earth Geography	No	80-89	1980	1980	1	1
3000007259	Male	49	26	No Publication	Top30	Non-SKY Univ. in Korea	History Archaeology	No	80-89	1982	2014	33	0
3000007276	Male	38	14	No Publication	Top5	SKY Univ. in Korea	Law	No	90-99	1990	1990	1	1
3000007277	Male	32	8	1 Publication	Top10	Abroad, Non-Top100	Psychology	No	90-99	1992	1993	2	1
3000007286	Male			No Publication		Abroad, Non-Top100	Sociology	No	80-89	1987	2014	28	0
3000007288	Male	41	19	No Publication	Top5	Abroad, Top100	Economics	No	90-99	1990	2014	25	0
3000007296	Male	39		No Publication		Abroad, Top100	Business	No	80-89	1989	2013	25	1
3000007299	Male	33	8	No Publication	Top30	Abroad, Non-Top100	Spanish Literature	No	90-99	1994	2014	21	0
3000007301	Female	30		No Publication		Abroad, Top100	English and American Language and Literature	No	90-99	1991	2004	14	1
3000007314	Male	37	14	No Publication	Top30	Abroad, Non-Top100	Financial Accounting	No	80-89	1989	1990	2	1
3000007319	Male	41	19	No Publication	Top5	Abroad, Non-Top100	Public Administration	No	90-99	1990	1991	2	1
3000007321	Male	39	17	No Publication	Top5	Abroad, Non-Top100	Business	No	90-99	1991	1992	2	1
3000007323	Male	31	6	No Publication	Top30	Abroad, Top100	Economics	No	80-89	1986	1993	8	1
3000007324	Male	36	9	No Publication	Top5	Abroad, Non-Top100	Business	No	90-99	1991	1994	4	1
3000007326	Male	32		No Publication		Abroad, Non-Top100	Business	No	80-89	1988	1994	7	1
3000007327	Male	34	12	No Publication	Top5	Abroad, Non-Top100	Economics	No	90-99	1990	1992	3	1
3000007329	Female	34	11	3+ Publications	Top5	Abroad, Top100	LIS	No	90-99	1993	1993	1	1
3000007336	Male	34	12	No Publication	Top5	Abroad, Non-Top100	Fine Arts	No	90-99	1992	1992	1	1
3000007346	Male	34	12	No Publication	Top5	Abroad, Top100	Public Administration	No	80-89	1987	1988	2	1
3000007352	Male	39		3+ Publications		SKY Univ. in Korea	History Archaeology	No	90-99	1993	2004	12	1
3000007354	Male	33	8	No Publication	Top5	Abroad, Non-Top100	Business	No	90-99	1990	2009	20	1
3000007357	Male	39	17	2 Publications	Top30	Abroad, Non-Top100	Economics	No	90-99	1994	2007	14	1
3000007358	Male	37		No Publication		Abroad, Non-Top100	Business	No	90-99	1992	1999	8	1
3000007360	Male	38		No Publication		Abroad, Non-Top100	Business	No	90-99	1993	2013	21	1
3000007362	Male	35	11	1 Publication	Top5	Abroad, Top100	Media Broadcast Media Studies	No	90-99	1990	1999	10	1
3000007375	Male	39		No Publication		Non-SKY Univ. in Korea	Athletic	No	00-10	2005	2014	10	0
3000007376	Female	36	14	No Publication	Below Top30 (Foreign Univ. Included)	SKY Univ. in Korea	Education	No	00-10	2003	2014	12	0
3000007382	Male	41	19	No Publication	Top30	Non-SKY Univ. in Korea	Law	No	00-10	2003	2014	12	0
3000007384	Male	32	6	3+ Publications	Top10	Non-SKY Univ. in Korea	Business	No	00-10	2003	2005	3	1
3000007385	Female			No Publication		Abroad, Non-Top100	Arts and Physical Education	No	00-10	2002	2009	8	1
3000007386	Male	40	10	No Publication	Below Top30 (Foreign Univ. Included)	Abroad, Non-Top100	Japanese Literature	No	00-10	2002	2014	13	0
3000007388	Female	36		No Publication		Abroad, Non-Top100	Japanese Literature	No	90-99	1997	2005	9	1
3000007406	Male	34	7	2 Publications	Top10	Non-SKY Univ. in Korea	Korean Language and Literature	No	80-89	1989	1993	5	1
3000007407	Male	31	8	No Publication	Top30	Abroad, Non-Top100	Russian Language and Literature	No	90-99	1992	1995	4	1
3000007408	Male	33	7	No Publication	Top30	Abroad, Non-Top100	Spanish Literature	No	80-89	1987	1988	2	1
3000007416	Male	33	8	3+ Publications	Below Top30 (Foreign Univ. Included)	Non-SKY Univ. in Korea	Tourism	No	00-10	2003	2003	1	1
3000007420	Male	31	8	No Publication	Top5	Abroad, Top100	Law	No	80-89	1989	1991	3	1
3000007422	Female	37	14	No Publication	Top10	Abroad, Top100	Theatre and Film	No	90-99	1990	1992	3	1
3000007426	Male	34	12	1 Publication	Top30	Abroad, Non-Top100	Russian Language and Literature	No	90-99	1990	1991	2	1
3000007427	Female	40	17	No Publication	Top5	SKY Univ. in Korea	Russian Language and Literature	No	80-89	1988	1989	2	1
[truncated: 87,354 more rows]
